# Supplementary material for: Exacerbated age-related hearing loss in mice lacking the p43 mitochondrial T3 receptor
Source: BMC Biol. 2021 Feb 1;19:18. doi: 10.1186/s12915-021-00953-1 (PMC7852282; doi:10.1186/s12915-021-00953-1)
Supplement: Supplementary file 2 — Additional file 2. Individual values for figures. Each sheet in the Excel-file is named by the figure. [file 12915_2021_953_MOESM2_ESM.xlsx]

## Sheet: Figure 1
																																	Figure 1M
Figure 1A																																	%	WT-1m A-IHC loss	KO-1m A-IHC loss	WT-6m-A-IHC loss	KO-6m-A-IHC loss	WT-12m-A-IHC loss	KO-12m-A-IHC loss		WT-1m M-IHC loss	KO-1m M-IHC loss	WT-6m-M-IHC loss	KO-6m-M-IHC loss	WT-12m-M-IHC loss	KO-12m-M-IHC loss		WT-1m B-IHC loss	KO-1m B-IHC loss
	2kHz	4kHz	6kHz	8kHz	10kHz	12kHz	16kHz	20kHz	26kHz	32kHz		2kHz	4kHz	6kHz	8kHz	10kHz	12kHz	16kHz	20kHz	26kHz	32kHz													0	0	0	0	11.7647	10		0	0	0	0	34.7826	5		0	0
WT1m	40	30	25	20	25	15	15	5	35	45	KO1m	20	15	20	15	5	5	25	40	40	50													0	0	0	0	10	5		0	0	0	12.1212	21.7391	15.7895		0	0
	30	25	25	20	15	15	20	45	40	35		40	25	25	20	30	40	35	65	60	70													0	0	0	0	10	10		0	0	5.26316	6.06061	7.69231	20		0	0
	35	20	20	15	20	15	15	10	20	35		25	15	20	25	15	15	25	50	45	45													0	0	0	0	15.3846	5.26316		0	0	0	0	26.6667	25		0	0
	30	25	20	15	15	15	20	35	35	35		30	30	25	25	25	20	25	55	40	40													0	0	0	0	11.1111	4.7619		0	0	0	0	14.2857	33.3333		0	0
	35	30	20	20	20	15	20	20	25	35		25	25	25	25	20	20	20	20	15	40													0	0	0	0	11.1111	5.55556		0	0	0	0	14.2857	33.3333		0	0
	30	25	20	20	15	15	20	30	30	40		30	25	25	25	20	15	30	35	35	45													0	0	0	0	0	10.5263		0	0	0	0	0	11.1111		0	0
	40	35	25	20	15	20	15	15	25	30		15	20	15	15	10	5	15	30	30	35													0	0	0	0	0	5.55556		0	0	0	0	5	38.8889		0	0
	35	30	20	20	20	15	5	30	30	40		55	50	30	30	30	35	35	30	35	40													0	0	0	0	0	9.52381		0	0	0	0	20	41.1765		0	0
	40	30	25	20	20	20	20	30	45	45		10	15	20	20	15	15	15	10	20	35													0	0	0	0	0	10		0	0	0	0	5	10.5263		0	0
	65	35	15	25	15	25	20	15	25	30		45	30	30	20	10	20	35	60	55	40													0	0	0	0	0	15.7895		0	0	0	0	5	37.5		0	0
	60	45	15	35	15	25	30	20	35	60		20	25	20	20	20	30	30	30	35	45													0	0	0	0	14.2857	8.57143		0	0	0	25	31.5789	10.5263		0	0
	65	45	20	25	15	20	25	20	20	35		70	55	25	25	30	25	40	20	35	45														0	0	0		8.57143			0	0	5		10.5263			0
	65	40	20	45	15	20	30	20	25	75		90	55	25	30	20	20	30	30	35	35																0		0					5		30.7692
	75	45	15	15	5	20	20	5	15	35		40	35	20	25	15	25	10	35	40	40																0		5.55556					5		46.6667
	55	45	15	25	15	20	15	10	15	40		45	40	20	25	15	25	20	60	55	55																		17.6471							48.75
	55	45	15	15	5	20	5	5	20	35		60	15	20	20	25	30	25	25	20	50																		17.6471							46.9231
	55	45	15	25	15	20	15	10	10	40		50	40	20	25	25	30	20	30	25	35																		10							20
	60	40	15	25	10	10	25	20	20	50		45	35	15	20	10	5	5	5	15	30																		10							27.7778
	60	40	25	10	15	20	20	20	15	30		65	50	25	15	20	25	25	15	20	40																		7.69231							10
	60	45	25	25	15	15	20	20	20	50		75	30	20	15	15	15	20	10	20	35																		10							27.7778
	60	35	15	15	15	15	20	30	40	65		35	30	35	35	40	25	25	20	25	55																		9.52381							10
	60	45	15	20	15	20	15	15	20	30		45	35	30	15	20	20	20	35	35	50																		8.33333							10
	70	45	25	20	10	15	20	20	15	35		50	55	25	25	20	20	25	25	25	45																		8.33333							0
	60	45	25	25	15	15	20	20	20	50		35	30	25	25	15	15	10	5	20	50												ave	0	0	0	0	6.97144	8.91046		0	0	0.404858	3.87879	15.5026	23.8073		0	0
	60	35	15	15	5	15	20	55	50	65		35	35	15	15	15	15	10	35	50	65												sd	0	0	0	0	6.34521	4.02066		0	0	1.45974	6.85555	11.4778	14.6475		0	0
	60	45	15	20	15	20	15	15	20	30		60	50	15	20	15	20	15	30	30	35												p wt vs 1m					0.003							<0,001
	50	50	25	20	20	15	20	15	20	35		95	50	25	25	20	20	25	25	20	75												p ko vs 1m						<0,001					0.012		<0,001
	45	40	25	10	10	10	20	20	25	25		35	20	15	20	5	15	5	5	20	35												p wt vs ko of the same age
	55	30	25	20	30	20	25	40	35	50		50	40	15	20	10	15	10	5	20	50												n=cochleae
	60	45	30	15	15	10	15	10	40	45		35	35	25	25	25	20	10	65	50	60
	55	40	25	15	20	5	10	30	30	40		45	40	20	25	15	15	20	15	25	40
ave	44.3548	33.871	22.2581	22.2581	18.5484	20	21.2903	29.8387	32.0968	45.4839		44.3548	33.871	22.2581	22.2581	18.5484	20	21.2903	29.6774	32.0968	45.4839
sd	12.7064	8.03888	4.71785	6.87445	5.3128	4.38718	5.6559	11.7409	9.93257	11.8594		20.1966	12.5638	5.13788	4.97305	7.76676	8.06226	9.21663	17.8855	12.7	10.9053
p wt vs ko
n= ears
																																	Figure 1N
Figure 1A																																	%	WT-1m A-IHC fusion	KO-1m A-IHC fusion	WT-6m-A-IHC fusion	KO-6m-A-IHC fusion	WT-12m-A-IHC fusion	KO-12m-A-IHC fusion		WT-1m M-IHC fusion	KO-1m M-IHC fusion	WT-6m-M-IHC fusion	KO-6m-M-IHC fusion	WT-12m-M-IHC fusion	KO-12m-M-IHC fusion		WT-1m B-IHC fusion	KO-1m B-IHC fusion
	2kHz	4kHz	6kHz	8kHz	10kHz	12kHz	16kHz	20kHz	26kHz	32kHz		2kHz	4kHz	6kHz	8kHz	10kHz	12kHz	16kHz	20kHz	26kHz	32kHz													0	0	0	0	0	0		0	0	0	0	33.3333	25.7895		0	0
WT6m	30	25	25	25	25	25	25	30	40	55	KO6m	45	45	25	25	25	35	55	40	55	65													0	0	0	0	0	21.0526		0	0	0	0	5.55556	22.5		0	0
	35	35	25	25	25	25	25	30	45	60		35	35	30	30	25	45	45	45	50	70													0	0	0	0	0	20		0	0	0	0	0	18.75		0	0
	45	45	30	25	25	30	30	30	40	60		50	50	30	30	30	30	40	35	50	70													0	0	0	0	0	0		0	0	0	0	27.2727	20		0	0
	40	30	30	25	20	25	25	30	40	60		55	45	35	35	30	30	40	40	50	65													0	0	0	0	0	10		0	0	0	0	22.2222	42.8571		0	0
	40	25	25	20	20	20	25	25	45	55		45	40	30	30	30	40	40	50	55	60													0	0	0	0	0	17.6471		0	0	0	0	22.2222	42.8571		0	3.57143
	40	40	25	25	20	25	30	35	45	70		30	30	30	25	20	25	30	45	50	60													0	0	0	0	0	10		0	0	0	0	0	25		0	0
	40	35	25	20	20	20	25	20	45	70		50	35	25	30	20	25	40	40	50	70													0	0	0	0	0	11.7647		0	0	5	0	10.5263	63.6364		0	0
	40	25	25	25	20	20	25	25	40	70		40	40	35	35	30	40	40	40	55	70													0	0	0	0	0	21.0526		0	0	0	0	6.25	60		0	0
	35	25	25	25	20	20	25	30	45	60		50	30	25	30	25	30	35	45	50	65													0	0	0	0	0	36.25		0	0	0	0	0	47.0588		0	0
	35	25	25	25	20	25	25	30	45	65		45	35	30	30	25	25	25	45	50	65													0	0	0	0	0	43.75		0	0	11.1111	0	0	40		3.57143	0
	40	35	35	25	20	30	35	40	55	60		40	35	25	25	25	30	35	35	50	70													0	0	0	0	25	26.6667		0	0	0	8.33333	7.69231	35.2941		0	0
	40	40	30	25	20	25	30	45	65	70		35	40	35	35	30	35	40	40	60	70														0	0	0		26.6667			0	0	0		35.2941			0
	45	35	30	25	20	30	25	35	45	50		45	40	40	40	35	40	40	55	65	65																4.7619		13.3333					0		60
	40	35	25	20	20	20	20	25	40	65		55	45	40	45	40	45	50	50	70	75																4.7619		29.4118					0		60
	40	25	25	25	20	25	25	30	45	65		45	40	30	25	25	30	30	40	45	75																		35.7143							60
	35	25	25	25	20	25	20	30	45	65		40	25	25	30	30	30	30	50	45	65																		35.7143							60
	65	55	25	25	20	25	35	40	60	75		45	40	35	35	35	40	40	45	60	70																		16.6667							40
	65	55	25	25	20	25	35	40	65	75		75	50	40	40	35	50	55	65	65	95																		9.09091							23.0769
	60	30	25	25	25	25	35	45	60	80		65	40	40	40	35	35	40	50	60	75																		0							40
	55	50	25	25	20	35	30	45	60	85		35	30	25	25	20	25	35	45	50	65																		0							23.0769
	65	45	35	25	20	25	40	50	65	90		50	35	25	25	20	25	30	40	65	65																		0							30
	65	55	35	25	25	30	35	50	55	75		85	60	35	45	45	50	55	65	70	90																		0							21.0526
	65	55	35	25	25	30	45	45	60	75		75	50	40	40	40	50	55	65	70	80																		0							30
	65	30	30	25	25	30	40	50	60	70		60	35	20	30	25	45	55	60	70	80												ave	0	0	0	0.634921	2.08333	16.0326		0	0	1.23932	0.555556	11.2562	38.5935		0.297619	0.274725
	60	40	30	30	25	30	55	50	60	80		65	45	20	30	25	40	35	70	70	95												sd	0	0	0	1.67555	7.21688	13.7869		0	0	3.27223	2.15166	11.9165	15.2347		1.03098	0.990536
	55	55	30	20	15	25	30	35	40	80		65	55	40	40	30	40	55	60	60	90												p wt vs 1m												<0,001
	55	40	20	20	15	25	30	45	40	80		65	50	40	40	30	40	45	60	65	90												p ko vs 1m						<0,001							<0,001
	45	25	20	25	20	20	30	30	45	80		75	45	35	45	45	65	55	65	65	90												p wt vs ko of the same age						0.001							<0,001
	60	40	25	20	20	30	35	45	50	70		65	60	30	45	45	65	50	65	70	90												n=cochleae
	55	35	20	20	15	20	20	20	45	65		60	45	30	30	25	30	30	35	50	85
	60	45	25	25	15	20	35	25	40	65		55	40	30	25	25	30	30	35	50	60
	60	50	30	30	20	25	30	40	45	85		60	45	25	25	20	35	45	55	65	80
	55	25	20	20	15	20	25	30	50	85		65	50	25	25	20	35	55	55	70	90
	60	55	25	20	15	20	25	30	45	65		75	55	20	25	25	45	25	50	70	90												Figure 1M
	50	35	20	20	15	25	30	30	60	85		55	50	30	30	30	45	40	50	70	80												%	WT-1m A-OHC loss	KO-1m A-OHC loss	WT-6m-A-OHC loss	KO-6m-A-OHC loss	WT-12m-A-OHC loss	KO-12m-A-OHC loss		WT-1m M-OHC loss	KO-1m M-OHC loss	WT-6m-M-OHC loss	KO-6m-M-OHC loss	WT-12m-M-OHC loss	KO-12m-M-OHC loss		WT-1m B-OHC loss	KO-1m B-OHC loss
	55	40	25	30	20	20	30	55	55	80		75	55	25	25	25	45	50	55	50	90													1.44928	0	0	4.79121	16.6667	56.8966		1.5873	0	1.5873	8.08081	9.33333	50		0	0
												65	55	25	40	25	35	55	55	50	90													0	0	0	4.87654	17.5758	47.619		0	0	3.33333	6.06061	17.3913	40		0	6.06061
ave	49.846	37.9007	26.5305	24.0352	20.1571	24.8649	30.154	35.836	49.582	70.6568		55.1351	43.2432	30.4054	32.5676	28.9189	37.973	41.8919	49.7297	58.5135	76.2162													0	0	0	4.87654	16.0606	52.381		0	0	3.33333	0	7.5641	42.5758		0	5.55556
sd	11.0235	10.5001	4.2196	2.84334	3.22641	3.99418	7.11924	9.31696	8.44714	9.87354		13.8186	8.75724	6.27809	6.93438	7.18168	10.0319	9.74333	10.1342	8.80852	11.3288													0	0	18.8406	4	30.4762	38.169		0	0	0	0.925926	15	47.2222		0	0
p wt vs ko													0.021	0.006	<0,001	<0,001	<0,001	<0,001	<0,001	<0,001	<0,001													0	0	10	6.08333	31.0256	63.3333		0	0	1.66667	0	15.942	38.8889		0	0
n=ears																																		0	0	0	5.08333	31.0256	59.1667		0	0	5	1.51515	15.942	38.8889		0	0
																																		3.0303	0	0	5	20.6349	62.5806		0	0	0	1.51515	11.1111	53.0303		0	0
																																		0	4.44444	0	5.56911	26.9841	66.1017		1.75439	0	1.85185	0	6.66667	50		0	0
																																		0	0	1.85185	5	19.0476	69.1176		0	0	1.85185	0	8.1746	40.3509		0	0
																																		0	0	1.5873	5.92593	11.6667	64.6667		0	4.5977	3.33333	0	15	50.7246		0	0
																																		0	0	0	4.92593	29.8246	64.3836		0	0	0	0	6.34921	53.3333		0	0
																																		0	3.33333	1.75439	4.7037	18.75	65.2778		0	0	0	6.25	6.06061	66.6667		0	0
																																			0	1.75439	4.88889		65.2778			1.5873	0	2.77778		66.6667			1.85185
Figure 1A																																					5.23077		68.8889					2.77778		70
	2kHz	4kHz	6kHz	8kHz	10kHz	12kHz	16kHz	20kHz	26kHz	32kHz		2kHz	4kHz	6kHz	8kHz	10kHz	12kHz	16kHz	20kHz	26kHz	32kHz																5.23077		70					2.77778		60
WT12m	45	40	40	35	40	40	45	45	55	60	KO12m	65	50	45	55	45	55	70	85	80	85																		70							65
	50	50	45	40	45	55	55	60	60	80		75	65	70	70	60	80	85	85	95	95																		60							70
	40	40	35	40	40	35	40	55	55	65		70	60	45	55	45	65	65	80	80	85																		40							45.977
	45	40	40	35	35	35	40	45	60	65		75	70	40	50	45	60	65	80	85	90																		61.0526							16.6667
	50	40	35	35	35	40	40	50	55	60		70	70	60	70	60	70	70	75	90	85																		47.2727							45.977
	40	40	35	40	40	40	40	50	50	60		80	70	60	60	55	80	80	70	90	85																		37.2093							46.6667
	45	40	40	40	35	35	45	55	65	65		80	75	70	65	60	75	85	80	90	90																		38.0952							83.3333
	55	50	50	50	50	55	55	65	65	90		70	70	70	60	65	70	70	80	90	85																		39.2857							66.6667
	55	50	45	45	40	45	50	60	75	80		70	60	50	45	55	55	65	75	80	85																		39.2857							61.4815
	65	55	60	50	50	60	55	70	80	70		65	65	65	60	60	65	70	85	85	95												ave	0.373298	0.598291	2.75296	5.07907	22.4782	56.0859		0.278474	0.475769	1.68905	2.17873	11.2112	52.9215		0	1.036
	45	40	40	45	40	45	45	55	65	75		65	50	50	50	55	60	65	75	85	90												sd	0.93473	1.47792	5.54187	0.503857	6.93677	11.9144		0.65135	1.31389	1.66838	2.65231	4.35414	14.2565		0	2.18082
	55	55	50	55	50	50	50	70	85	80		70	60	55	55	55	60	70	75	80	85												p wt vs 1m					<0,001					0.013		<0,001
	30	30	35	40	30	30	30	40	55	55		70	65	70	70	70	75	80	85	90	95												p ko vs 1m				<0,001		<0,001					0.023		<0,001
	35	30	35	30	30	35	35	45	65	65		75	70	70	70	70	70	75	80	90	90												p wt vs ko of the same age				0.002		<0,001							<0,001
	50	50	45	45	45	50	55	60	70	80		60	55	55	55	55	65	60	60	85	85												n=cochleae
	65	60	60	55	55	60	60	75	80	80		95	60	60	70	70	80	75	85	80	85
	35	35	30	30	40	30	40	45	50	60		55	55	50	50	45	50	60	70	85	95
	50	45	40	40	40	45	45	50	60	70		55	60	45	55	45	55	65	75	85	85
	35	35	30	30	30	35	35	40	40	60		85	80	70	60	60	60	80	90	80	85
	45	45	35	35	35	45	40	40	50	65		60	50	45	45	50	50	65	70	85	85
	40	40	30	30	30	30	30	40	50	45		75	75	50	65	70	70	75	90	90	90
	65	55	55	55	55	55	55	55	60	65		80	70	55	65	70	80	80	90	90	90
	35	30	30	30	30	30	35	45	50	50		60	60	55	45	55	55	60	75	85	95												Figure 1N
	60	60	60	60	50	60	65	70	75	80		75	65	45	40	55	55	70	75	85	100												%	WT-1m A-OHC fusion	KO-1m A-OHC fusion	WT-6m-A-OHC fusion	KO-6m-A-OHC fusion	WT-12m-A-OHC fusion	KO-12m-A-OHC fusion		WT-1m M-OHC fusion	KO-1m M-OHC fusion	WT-6m-M-OHC fusion	KO-6m-M-OHC fusion	WT-12m-M-OHC fusion	KO-12m-M-OHC fusion		WT-1m B-OHC fusion	KO-1m B-OHC fusion
												75	60	40	45	40	60	75	80	85	100													1	0	0	0	3.57143	10		0	0	0	0	0	0		0	0
												70	60	50	55	40	60	75	85	85	100													0	0	0	0	0	0		0	0	0	0	0	0		0	0
												75	60	40	35	45	55	75	85	85	95													0	0	0	0	4.83871	0		0	0	0	0	0	0		0	0
												80	70	45	65	45	55	75	85	85	100													0	0	0	0	0	7.84314		0	0	0	0	0	2.63158		0	0
												80	70	45	40	50	85	70	75	80	100													0	0	0	0	0	4.16667		0	0	0	0	0	2.27273		0	0
												80	70	45	45	50	75	85	90	80	100													0	0	0	0	0	10		0	0	0	0	0	2.27273		0	0
																																		0	0	0	0	0	17.6471		0	0	0	0	0	6.45161		0	0
ave	47.2917	43.9583	41.6667	41.25	40.4167	43.3333	45.2083	53.5417	61.4583	67.7083		72	64	53.8333	55.6667	54.8333	65	72	79.6667	85.3333	91													0	0	0	0	0	10		0	0	0	0	0	10		0	0
sd	10.2129	9.08644	9.74308	9.11878	8.0645	10.2858	9.4959	10.7823	11.4663	11.0315		8.96353	7.70132	10.3126	10.2329	9.42148	10.171	7.38124	7.18395	4.13841	5.93063													0	0	0	0	0	13		0	0	0	0	0	5.88235		0	0
p wt vs ko												<0,001	<0,001	<0,001	<0,001	<0,001	<0,001	<0,001	<0,001	<0,001	<0,001													0	0	0	0	0	12.6316		0	0	0	0	0	8.82353		0	0
n=ears																																		0	0	0	0	0	25.3846		0	0	0	0	0	0		0	0
																																		0	0	0	0	0	21		0	0	0	0	0	7.14286		0	0
Figure 1B																																			0	0	0		21			0	0	0		7.14286			0
Hz	20000	16845.7	14160.2	11914.1	10009.8	8398.44	7080.08	5957.03	5029.3	4248.05	3564.45	2978.52	2490.23	2099.61		20000	16845.7	14160.2	11914.1	10009.8	8398.44	7080.08	5957.03	5029.3	4248.05	3564.45	2978.52	2490.23	2099.61								0		10					0		0
WT1m	6.76605	27.7952	32.8063	38.9838	19.8536	12.099	10.0544	2.08156	-13.7494	-16.5392	-13.7504	-10.1395	-12.8793	-9.42705	ko1m	1.39153	16.3423	30.9572	36.4451	20.1321	11.808	-10.0003	-5.13484	-12.0481	-14.4226	-13.5438	-9.54611	-11.8392	-9.05966								0		10.7143					0		0
	1.83522	19.2846	32.112	42.883	22.3179	12.7447	18.8305	0.68941	-20.8401	-28.6369	-15.8216	-10.4925	-16.7837	-11.5132		7.22713	27.8039	34.8785	37.1843	13.5765	14.4989	2.27415	-2.80343	-11.7962	-15.6894	-11.6989	-10.3366	-8.14488	-10.7502										10							0
	0.76434	22.7407	26.0632	34.4093	12.0971	15.34	22.1339	-4.69139	-15.6208	-18.8541	-14.222	-15.8117	-14.1472	-9.37228		4.78461	27.3419	31.7901	38.7124	19.6855	17.4957	0.137753	1.47753	-13.4628	-15.1967	-16.9194	-12.1556	-15.7817	-11.2713										6.25							0
	-1.18521	17.5418	39.0892	39.9125	20.3285	11.9693	24.617	3.53313	-10.7317	-18.1528	-20.1424	-12.1567	-9.48349	-7.4002		-2.86617	18.7655	32.2803	31.6461	19.987	16.1159	6.17653	-1.84937	-16.2686	-16.4005	-12.3481	-12.9162	-13.6901	-12.9923										7.40741							0
	-9.77481	-4.5028	7.91772	13.4748	4.35462	-3.4208	-15.8896	-14.2012	-14.2349	-17.2577	-13.1143	-22.056	-13.3286	-11.2354		-1.58351	18.6172	25.3841	29.7007	13.8307	3.86663	13.3311	-7.50157	-11.6677	-15.6909	-15.5526	-14.6089	-13.4558	-11.7639										3.84615							0
	-10.0296	4.66361	7.26992	16.8978	5.75565	-14.1375	-15.8706	-12.5939	-12.1297	-16.5856	-1.16403	-23.8161	-4.92001	-11.9197		-11.5428	10.4785	16.0003	23.9374	3.83376	-3.49541	0.40926	-6.50745	-15.0194	-22.0879	-10.7806	-10.5604	-8.87518	-6.35438										0							0
	4.74	21.14	28.81	34.93	13.27	9.97	-5.9318	-2.56997	-14.7593	-17.9819	-18.3132	-15.2886	-10.1431	-9.12286		2.21373	28.9811	35.0352	43.846	14.3277	14.729	6.72571	-2.73873	0.74559	-2.78293	-5.067	-5.84324	-10.1774	-9.02224										0							0
	1.75496	23.3642	31.1372	41.2137	12.8755	13.3653	11.6847	-0.0386401	-5.59624	-14.5453	-14.5344	-13.3888	-17.1336	-15.2952		-13.3792	-6.56238	8.49569	22.249	13.3556	11.6913	10.6299	-7.4708	0.07354	0.43766	-5.3587	-5.18997	-5.0004	-4.69908				ave	0.0833333	0	0	0	0.700845	9.56623		0	0	0	0	0	2.50573		0	0
	0.716831	17.7499	23.6367	27.1787	14.0822	9.45414	5.98723	-10.73	-14.1152	-12.0368	-10.6727	-12.9472	-6.05245	-4.84892		1.88995	24.5081	28.5074	37.0767	18.2525	11.3211	8.53372	-1.81439	-3.20401	-1.86539	-16.1723	-12.8737	-0.92382	-6.49555				sd	0.288675	0	0	0	1.65897	7.23527		0	0	0	0	0	3.47509		0	0
	-7.52319	8.89913	10.9809	33.0616	4.62513	5.98184	-8.12771	-1.55464	-14.2422	-13.2259	-13.0703	-11.1161	-8.02117	-9.78359		-2.26006	21.3106	32.1486	33.112	25.1146	14.2936	8.64793	-1.73702	-1.90476	-14.7765	-14.0091	-10.0954	-12.1387	-9.35374				p wt vs 1m
	12.2676	27.8183	36.0467	39.8541	12.8715	23.2645	2.18956	1.30358	-10.0297	-20.7838	-15.4392	-11.5267	-8.43615	-10.1334		7.92042	28.8121	34.3662	37.3452	10.2899	14.3722	0.84615	0.264734	-7.28622	-18.3223	-18.3087	-14.6048	-0.864706	-10.064				p ko vs 1m						<0,001							0;008
	11.0703	22.876	30.3371	36.8126	11.4659	10.1966	23.3427	8.40947	0.0063501	-7.20559	-17.7399	-12.5081	-10.0426	-12.579		4.06015	23.2239	29.0985	37.072	16.9366	11.7614	11.6111	-1.73358	-11.0289	-8.88765	-10.8701	-8.70396	1.97504	-3.32303				p wt vs ko of the same age						<0,001							<0,001
	-0.301896	22.2344	35.5573	40.6258	16.8948	14.95	0.52049	0.224258	-5.20606	-10.1252	-11.0338	-6.02279	-5.80459	-8.39028		1.34337	19.6306	31.0386	37.0182	18.3623	17.6034	17.549	0.571048	-9.2299	-8.74807	-6.7555	-6.10097	-8.94216	-8.08416				n=cochleae
	6.09644	21.4594	23.563	17.5777	7.13038	4.8502	3.15346	-7.15635	-15.2336	-16.6274	-18.1434	-10.7413	-6.09784	-7.6864		1.65115	22.35	30.2544	38.1147	27.8345	20.7491	12.1305	-2.2507	-19.9768	-18.2919	-16.039	-15.9672	-9.85611	-11.0166
	3.36749	33.4597	32.6796	40.4994	6.15641	15.9112	21.5716	-2.63785	-26.3059	-19.1512	-18.319	-10.4642	-7.91899	-11.1015		13.3342	27.7605	22.8198	17.0153	9.29533	-15.8958	-5	-12.2658	-25.244	-25.7673	-24.9258	-20.7205	-17.7131	-16.3921
	8.25602	21.0846	30.7609	38.19	9.7902	8.22798	9.72243	-0.0485743	-8.32878	-12.1425	-14.0299	-13.8113	-11.9071	-8.9803		4.35444	36.368	20.299	14.4709	8.82961	-18.7189	-19.7324	-16.233	-26.6076	-26.7685	-15.399	-14.5813	-14.3228	-18.0405
	15.8257	20.0897	32.0529	39.4956	18.1046	9.18522	4.48862	-4.69457	-16.6151	-22.4193	-33.5846	-18.2823	-2.82207	0.222134		-19.7669	11.6595	12.0618	17.8736	3.60434	-18.4559	-17.8486	-17.008	-19.5427	-18.7356	-17.517	-23.6295	-20.0244	-14.4571
	13.1995	17.6374	32.2269	37.6295	17.1422	4.42198	3.35486	-7.69881	-19.0684	-20.2074	-26.7499	-28.9416	-11.3404	-7.69335		-10.1458	4.36383	10.859	25.5327	2.68579	-18.3206	-11.0548	-17.4857	-27.1739	-22.2914	-20.77	-18.0552	-19.5315	-15.3292
	9.116	20.9313	30.1888	38.6468	15.9654	4.74761	13.4864	-7.72745	-25.4804	-17.6618	-26.4351	-14.3681	-8.04207	-8.8505		-5.34461	11.4384	20.7327	21.0101	5.74202	-14.1437	-20.2531	-13.7024	-2.05353	-21.0517	-21.1432	-26.1332	-26.5606	-15.4733
	19.883	22.4617	27.2741	39.771	14.382	15.8616	24.4401	-3.84695	-19.7035	-22.55	-20.8028	-20.6907	-10.2357	5.69		-15.4993	4.44839	10.1243	18.8117	3.22869	-7.59454	-19.5711	-13.2336	-25.4452	-25.188	-23.8573	-23.1874	-20.7447	-18.5352
	10	34.298	35.95	31.4418	18.5375	11.5428	19.937	9.94606	-7.96365	-29.5591	-28.7898	-24.7572	-13.9314	-21.9988		-3.00088	0.858931	29.8479	19.6348	8.42858	-10.3366	-22.5199	-19.2706	-23.0582	-26.2457	-20.2697	-21.5722	-20.7454	-17.6608
	17.9865	17.5873	36.1464	37.8297	14.9221	6.81064	12.5588	-5.99001	-32.6095	-22.3724	-33.9234	-17.8698	-17.0192	-4.99778		-7.10953	26.2136	15.7619	17.4568	12.582	-2.67115	-13.1503	-20.7521	-25.2511	-25.8475	-25.467	-25.8226	-25.2621	-18.5847
	-6.45734	24.9589	33.6894	38.307	12.4984	13.6095	17.0582	0.883578	-19.1049	-18.0817	-17.0063	-12.2407	-8.99987	-11.2082		0.987141	19.9787	32.2921	43.4496	25.2752	11.6588	12.8783	-1.15627	-7.46771	-19.5946	-18.7361	-18.6008	-8.66317	-8.64581
ave	4.71191	20.2423	28.5346	34.7664	13.2792	9.43243	8.83967	-2.56997	-14.8549	-17.9436	-18.1218	-15.193	-10.2387	-9.02721		-1.79743	18.4649	25.0015	29.5094	13.704	3.57967	-1.18475	-7.40591	-13.6486	-16.705	-15.7178	-14.8611	-12.6645	-11.6247
sd	8.46764	8.4105	8.76578	8.23808	5.14695	7.42179	12.264	6.00711	7.38006	5.26806	7.62528	5.5974	3.95391	5.19281		8.09823	10.5149	8.82701	9.4439	7.42114	13.8273	12.9329	7.16765	9.10329	7.89806	5.74776	6.37074	7.54732	4.5204
p wt vs ko																0.011			0.029			0.012	0.017
n= ears
Figure 1B
Hz	20000	16845.7	14160.2	11914.1	10009.8	8398.44	7080.08	5957.03	5029.3	4248.05	3564.45	2978.52	2490.23	2099.61		20000	16845.7	14160.2	11914.1	10009.8	8398.44	7080.08	5957.03	5029.3	4248.05	3564.45	2978.52	2490.23	2099.61
WT6m	4.7779	19.1217	29.0791	32.6208	13.0434	6.32795	6.7111	1.17987	-9.09685	-18.2546	-14.4299	-15.2962	-15.7324	-12.423	ko6m	-0.697471	14.1303	15.8748	14.9527	9.31654	5.26872	-1.15867	-2.12305	-12.7067	-15.6128	-10.3457	-13.7715	-10.4468	-9.15419
	18.6112	29.7636	41.275	7.37917	2.95302	-6.84998	7.45511	-7.56512	-20.0236	-18.1309	-17.1448	-12.8774	-12.6077	-1.48522		0.330127	13.1966	19.8549	18.5974	8.77009	-2.11635	-0.165926	-2.90296	-13.1952	-9.26669	-14.8767	-13.2844	-25.6531	-11.5967
	-0.647195	15.14	45.9218	33.9795	21.4006	11.9669	10.3066	-5.5192	-10.8526	-19.1428	-13.7113	-12.1831	-13.8468	-14.835		-5.8289	13.0131	22.4012	18.5645	1.78851	-6.89765	-6.58553	-6.26565	-8.99025	-16.6618	-18.7556	-15.7707	-13.9499	-12.1313
	10.8503	22.553	33.5244	32.0222	22.1101	17.3346	11.1686	6.46052	-5.16241	-13.2768	-8.23938	-17.0533	-13.9697	-9.80816		2.71227	6	18.9149	11.66	-0.880068	-5.23803	-11.2686	-10.8908	-15.0685	-13.4749	-19.7712	-11.2783	-13.093	-15.9387
	-10.5256	3.23976	7.83988	17.6668	7.21636	11.7311	1.53313	-6.00476	-19.6598	-13.6021	-8.83471	-21.198	-25.5713	-14.8191		-10.7413	11.2715	10.1677	13.0787	5.63263	3.75555	-6.54391	-11.4262	-17.0906	-11.1026	-12.9975	-17.8934	-17.393	-22.0718
	1.07136	23.4967	7.40767	21.7981	21.5942	10.7048	3.93533	5.2995	-9.50806	-9.1837	-1.85675	-13.5809	-14.0288	-11.1797		-10.181	9.22182	-0.648548	14.9273	1.04566	-2.69216	-4.09134	-12.7125	-4.65692	-12.8991	-8.89376	-14.0685	-10.0743	-15.9285
	12.8318	27.089	19.6932	28.9803	17.533	13.487	13.4033	11.1117	-3.83721	-4.86149	-7.9001	-13.7765	-17.4227	-9.70827		-11.9649	8.54287	-0.55342	11.9636	3.77453	-3.97804	-5.49878	-8.05033	-12.4436	-15.1669	-11.063	-18.2495	-14.8628	-15.8983
	-0.461004	22.1983	19.5316	27.3164	22.7384	13.0437	8.93317	0.781236	0.1535	-6.91008	-7.54092	-7.61112	-12.3853	-24.1548		1.9286	14.6224	14.5421	15.1729	4.29434	-1.26838	-7.5397	-15.9923	-16.5495	-8.52102	-11.3641	-16.2159	-10.9884	-16.5135
	5.41605	19.3058	11.9506	21.4923	22.4572	6.37176	5.83403	1.72976	-11.6483	-12.6356	-9.45011	-4.688	-11.9651	-10.5996		-9.06605	5.92469	13.1126	12.2856	7.79436	10.8145	0.406357	-4.73867	8.09519	4.11778	0.27743	-9.64175	-13.1091	-14.474
	-0.118225	15.7116	37.2472	36.1121	21.2058	12.4307	3.44047	-9.1341	-19.5991	-17.0071	0.441079	1.19384	-12.8076	-14.9647		-10.6457	-0.80862	-1.44976	4.44306	-2.7106	-1.29404	-11.1561	-16.9208	-16.9804	-10.6421	-7.6454	-12.2814	-13.7397	-17.9299
	17.6334	34.8733	37.1942	24.9987	20.2844	4.35902	-0.379551	-9.99121	-18.7708	-10.1343	-16.038	-14.5257	-27.0396	-10.6547		-7.71354	11.384	4.83031	16.7492	5.6581	-0.4608	-9.3922	-12.3786	-13.3458	-10.4307	-6.90172	-13.501	-12.249	-12.681
	11.5119	26.1376	20.5357	26.6142	25.2066	13.1661	12.5293	9.11193	0.608845	-5.82305	-8.8423	-9.82331	-8.07	-10.2694		-12.3418	13.0334	19.1896	17.2867	5.87753	10.814	1.05735	-6.85471	5.51998	-8.27471	-8.52799	-10.7722	-13.6781	-28.324
	-9.54941	-1.78306	22.8984	27.7882	21.1753	8.89158	5.31431	-1.74573	-12.602	-5.40845	-18.2384	-11.2565	-13.1017	-10.0488		-10.9361	-2.19744	1.27727	21.9136	2.28862	1.67247	0.941212	0.59642	-1.12331	0.59443	-20.259	-6.54893	-5.10515	-2.65003
	-10.0801	-7.5078	14.3332	26.0792	18.0446	4.73331	0.333909	-11.2782	-15.8256	-6.72469	-12.8136	-11.8133	-19.1716	-13.03		-6.85475	13.0894	17.1307	15.4795	8.78795	2.39177	1.91808	-2.92897	-17.0931	-14.8104	-15.9269	-9.43821	-4.20684	-6.05042
	-10.6069	13.2096	24.3162	38.0194	16.646	11.4491	2.02501	2.59897	-10.8708	-11.3369	-6.42155	-8.27297	-18.4575	-9.45451		-13.687	-0.914417	4.61142	20.3598	6.09465	3.18845	5.98696	0.0594	-21.6088	-20.1136	-10.5571	-4.96779	-4.04579	-11.8765
	5.95979	19.8259	28.2051	39.0366	19.4508	5.8427	11.7895	6.25566	-16.5484	-16.2286	-20.3108	-18.2351	-17.13	-14.3582		-10.5683	-0.525162	3.68265	14.0302	1.20317	5.64551	5.42156	-1.31366	-16.3194	-16.9298	-11.2053	-7.92579	-4.51259	-7.2185
	0.953818	18.9386	21.4462	31.5227	20.0651	17.2234	0.154755	-4.72487	-12.672	-9.01594	-0.718118	-2.82568	-20.8066	-5.9928		-8.1501	14.3417	24.8525	16.8655	5.45667	4.47147	1.74922	-2.78119	-12.3314	-10.5044	-10.8337	-11.3241	-8.38129	-13.8032
	2.13489	14.1557	12.9829	18.3705	20.0159	6.66285	-2.33141	-3.37523	-14.3809	-3.89432	-7.4069	-9.39621	-4.8644	-13.8782		-12.3576	-0.19487	-3.65014	19.6859	8.23888	-0.35106	1.33856	-3.86335	-19.1256	-17.5587	-12.6107	-10.5333	-4.1894	-5.53085
	4.3602	14.6615	27.0696	34.9688	27.4186	13.476	6.56302	5.83288	-7.45073	-7.82078	-4.98729	-7.87729	-10.4423	-14.2125		3.45744	15.6069	18.2914	13	6.404	9.72918	6.26752	-4.95126	-11.2822	-1.57303	-15.6371	-7.72804	-1.29787	-3.8853
	4.58745	24.4618	30.2839	35.4521	14.6943	10.7474	6.01665	2.15562	-20.6093	-12.2114	-11.0739	-7.06782	-5.5402	-3.95916		-0.640893	-0.409828	0.94965	5.31903	4.10921	10.146	-3.65821	-1.78502	-15.1494	-18.6634	-18.1684	-10.4539	-2.24141	-10.4336
	8.02182	34.0586	35.6712	31.7943	14.4566	24.7651	6.33265	8.88946	-13.8264	-23.0418	-14.0638	-7.74053	-6.21643	-2.466		4.54901	12.9371	20.6572	20.8246	5.72196	7.30668	0.04727	3.83904	-11.7528	-2.68591	2.66663	-7.02832	-4.56872	-3.176
	5.60688	20.6199	32.5715	40.4579	15.6567	13.791	13.8865	7.76266	-1.73838	-17.2833	-13.5002	-14.505	-9.83324	-7.02466		3.70568	6.21707	25.591	19.9758	6.89078	15.508	2.88912	-5.12647	-17.1761	-17.492	-16.6887	-9.53661	-1.89345	0.591765
	7.65766	32.7155	45.7916	33.475	10.6158	11.9683	7.52818	4.28923	-12.5436	-12.0725	-10.8286	-9.94379	-11.2939	-8.24404		-10.441	9.85484	-5.96765	10.0913	1.01075	11.5498	7.12715	-9.5258	-10.2324	-1.72698	-13.0511	-10.2785	-7.67739	-14.0649
	-7.66203	14.9113	29.3692	43.931	13.145	15.0615	1.44874	5.3243	-14.9408	-19.7457	-16.7368	-15.4754	-1.1025	-5.437		2.39475	5.07441	26.1295	20.5658	10.1418	5.38312	6.96553	0.0402795	-13.3153	-26.3077	-13.9727	-10.322	-14.4429	-9.84642
	3.97955	19.2568	32.7138	35.8737	9.34053	13.064	12.7715	0.736048	-14.7918	-16.8552	-16.4882	-7.70034	-4.3983	-1.6599		0.371893	14.223	21.6021	19.7233	7.11312	13.78	0.98408	-1.17132	-17.6363	-15.8884	-15.8056	-7.87219	-3.36934	-4.86112
	4.53624	29.1651	39.4638	40.4543	15.3932	7.52919	15.6933	8.41113	-19.6077	-15.5921	-24.0633	-9.87429	-6.20165	-6.93782		4.49605	13.3038	19.812	24.4564	9.15959	10.0403	3.08748	-3.45901	-17.2461	-14.7662	-27.1869	-11.515	-4.03584	-2.03327
	7.22895	30.3976	37.5947	35.955	16.0946	12.0115	1.88251	3.16639	-9.69633	-11.7998	-18.3858	-9.08927	-9.61747	-7.2532		-12.4945	13.0793	0.31402	10.7461	-3.71916	-15.1961	-2.8244	-8.00177	-11.5718	-11.47	-11.6365	3.73319	-12.9291	-0.656515
	-4.28862	5.57365	5.06315	28.6347	9.72704	3.22193	14.2813	4.16509	-13.2516	-12.6834	-23.2855	-23.453	-6.47321	-8.84156		-10.9976	-0.90549	-1.95224	12.0217	-6.78244	-15.35	-17.7327	-11.5279	-11.7693	-4.68441	-26.4242	-22.8117	-13.6332	-11.8274
	3.34869	25.2436	38.3212	44.7051	24.1119	19.6177	15.86	5.14451	-10.4212	-10.3082	-15.1056	-10.6653	-6.47703	-5.20608		-11.5385	-0.731499	0.21377	5.06251	6.06286	-11.9306	-15.2544	-17.085	-19.5697	-12.1469	-13.0897	-26.2879	-19.3913	-17.2537
	2.76712	25.7683	38.2458	42.4736	10.0918	10.3736	7.01761	0.78601	3.59474	-8.12445	-12.296	-9.58284	-1.8606	-5.85485		-3.96168	6.00599	-6.9902	7.47303	-6.64321	-6.11167	-9.63647	-16.0627	-22.9251	-22.8279	-20.8063	-19.1232	-8.63905	1.9459
	4.92681	24.1926	37.2639	32.4767	15.9368	0.73649	5.12437	5.44466	-15.6577	-14.2087	-17.9875	-17.7563	-5.15127	-5.60044		-5.71663	9.9043	-6.12015	3.00409	0.07423	-11.8015	-2.43287	-11.9305	-22.8245	-18.9009	-31.9145	-27.0149	-16.3011	-14.0552
	-8.67561	7.06451	12.2611	17.093	9.60683	2.02908	9.37595	6.89373	-11.2788	-28.6896	-15.6756	-9.15355	-6.33603	-5.1498		-10.0832	3.82927	18.3675	8.73095	1.99846	-2.92587	-13.5281	3.08452	-21.0078	-18.8677	-15.563	-29.0445	-15.5187	-9.5634
	1.74913	24.3051	36.2517	39.6249	13.4318	11.9135	17.6858	5.8888	-14.3367	-18.619	-14.055	-10.299	-7.03758	-1.92844		-10.8643	12.7465	23.6102	5.33023	-3.93547	-9.17268	-6.59022	-15.3382	-15.9068	-10.1866	-12.4623	-10.0043	-20.1408	-20.7612
	-10.4017	-2.93111	16.2785	17.4492	7.40639	2.69841	7.42023	-3.1495	-21.2312	-24.9187	-25.1315	-25.1423	-16.0352	-14.7373		-5.39935	4.45528	25.3605	11.2967	-9.45465	-12.2319	-3.53485	-12.6661	-22.6505	-28.2802	-10.7787	0.266222	-20.4027	-16.7128
	-9.77171	-1.83421	11.185	24.7406	8.21654	1.40344	4.75511	-6.28054	-18.6107	-30.3977	-25.4522	-21.6631	-18.0527	-19.6757		-8.17095	-0.722572	-2.65334	11.0799	-9.20697	-10.0349	-11.4695	-8.656	-18.9312	-16.1784	-31.4218	-0.381008	-0.775772	-7.7762
																3.24352	13.2522	2.69372	5.17688	0.56511	-3.0337	-13.2204	-10.6482	-15.2206	-17.6201	-16.4766	-18.0685	-13.3301	-16.5146
																-0.506645	12.9748	4.226	10.6519	-2.32763	-3.23389	-15.3508	-10.6315	-17.9928	-21.7478	-22.9737	-18.6815	-16.0135	-12.8045
																-11.8995	-0.098083	7.50712	7.15273	-2.30758	-8.79257	-6.48961	-12.5411	-21.9414	-21.192	-13.6538	-11.8259	-24.2616	-7.46559
																-9.00577	-0.551088	5.87555	6.42971	-1.26215	-17.7407	-7.66713	-9.35145	-27.2199	-21.5038	-19.013	-18.9388	-15.1669	-10.7129
																-4.01	-0.99	-4.05	5.99	-2.28	-10.88	-9.33	-15.14	-26.33	-19.05	-19.31	-18.3	-17.5	-27.12
																-6.13109	10.9572	1.87279	10.1429	-4.86766	-10.0232	-8.87741	-13.7863	-12.2777	-12.3843	-12.7232	-6.45638	-16.4418	-3.11996
																-4.17304	9.94057	5.1473	12.0791	1.1348	-11.3101	-6.6005	-13.2652	-12.8693	-11.068	-10.1524	-5.85685	-20.4042	-9.78932
																-9.7955	12.5238	5.39003	6.02022	-6.25148	-5.7808	-7.31904	-16.2962	-20.6193	-19.4706	-24.2864	-26.0963	-14.4757	-11.8324
ave	1.93528	18.3743	26.8795	30.6102	16.2424	9.80813	7.30858	1.44718	-12.1913	-13.8841	-13.1021	-12.006	-11.7442	-9.59579		-5.82269	7.5723	9.0702	12.7991	1.94837	-1.3577	-4.15651	-7.9877	-14.8938	-13.8126	-14.9486	-12.7231	-11.7333	-11.2442
sd	7.92905	10.9462	11.6869	8.71062	5.90584	6.09758	5.18064	6.03061	6.37896	6.50476	6.55993	5.66785	6.29565	5.15078		5.77075	5.99135	10.5014	5.62191	5.38099	8.78065	6.60739	5.88854	7.09654	6.99882	7.01236	7.14298	6.43557	6.81036
p wt vs ko																<0,001	<0,001	<0,001	<0,001	<0,001	<0,001	<0,001	<0,001	0.037
n=ears
Figure 1B
Hz	20000	16845.7	14160.2	11914.1	10009.8	8398.44	7080.08	5957.03	5029.3	4248.05	3564.45	2978.52	2490.23	2099.61		20000	16845.7	14160.2	11914.1	10009.8	8398.44	7080.08	5957.03	5029.3	4248.05	3564.45	2978.52	2490.23	2099.61
WT12m	2.69005	6.27977	17.7476	17.7512	21.1149	9.53802	6.49541	0.614698	-5.03654	-1.97433	-10.4921	-19.799	-15.3525	-12.1556	ko12m	-15.7932	-15.9138	4.63346	13.776	-5.01849	-8.44523	-1.2077	-12.6069	-20.604	-20.4987	-28.2186	-28.3477	-20.598	-25.4391
	-14.1943	-4.85102	17.1506	29.7229	14.5689	14.2425	7.98605	2.85256	-11.4662	-8.75683	-7.84039	-11.9487	-17.0221	-17.3122		-19.6973	-9.28015	12.3107	16.8428	8.54324	10.3711	-2.63484	-1.03997	-18.0142	-9.66339	-12.2975	-12.6923	-15.5557	-19.3111
	-7.90059	-9.67739	-1.35707	19.6311	11.4663	6.84155	-3.30282	-12.833	-22.1862	-21.3033	-20.85	-22.5318	-16.2666	-16.1381		-22.2257	-11.873	-11.0219	-0.723839	-6.23243	-5.57078	-10.6646	-19.125	-17.285	-15.8561	-16.2349	-12.7062	-10.5201	-15.7357
	-12.8573	-7.26196	-5.49161	4.71143	1.2685	-6.6588	-0.59711	-11.4751	-15.3128	-10.2188	-8.77982	-11.5668	-18.4963	-17.7419		-12.3715	-5.35039	-10.1427	6.4025	-7.17097	-8.07927	-10.9883	1.39762	4.08259	-1.55162	-1.3655	-2.68761	-0.12625	-3.82866
	-12.9596	-5.56719	-5.76143	13.137	14.468	6.05735	5.24795	2.28434	-16.3656	-9.84023	-13.2211	-17.0198	-10.8721	-15.3231		-20.0436	-21.7199	9.35	15.4511	5.78545	7.47182	-4.17195	-11.5055	-17.361	-8.85386	-7.54402	-14.7503	-14.866	-14.3981
	-17.5662	-13.8853	-0.62938	5.73594	4.72382	2.85602	-6.31292	-11.1808	-10.6928	-12.828	-12.8573	-12.8738	-16.4932	-12.4171		-14.5688	-14.8592	-15.5674	2.06411	-10.3024	-8.17903	-15.4566	-12.7356	-4.46697	-0.4863	-6.78338	-4.0753	-8.28673	-0.82183
	-8.54244	-4.47211	-5.1525	9.51999	9.66536	1.92706	-2.37408	-11.3143	-14.1665	-11.2565	-12.7058	-13.2478	-16.2594	-14.9131		-6.90442	-14.2447	-14.5823	-0.480221	-1.04013	-10.3647	-3.11949	-5.56481	0.70626	5.8291	-5.61672	-8.46303	-3.36838	-0.87812
	-6.69788	5.02408	18.0208	25.3669	16.2669	15.3071	2.63982	5.7134	-10.7822	-8.68737	-6.62757	-6.44914	-7.7449	-6.21147		-11.7481	-11.0981	-15.7846	-1.64254	-7.58631	-7.92597	-26.5215	-16.3207	-16.7599	-15.8641	-14.147	-15.4947	-21.71	-20.5504
	-0.121219	13.6737	19.7112	25.8208	17.3911	15.0058	11.3149	1.05884	-5.21164	-4.69934	-3.05846	-10.8568	-5.81576	-13.8532		-12.0152	-7.8863	-6.9389	3.94635	-10.7623	-17.8115	-15.7671	-14.4521	-7.48429	-7.0363	-14.2632	-14.83	-16.974	-15.0536
	-3.13468	2.14022	10.2416	29.6245	21.9061	16.4989	0.933192	-11.6611	-15.2724	-11.9083	-11.2988	-14.2661	-21.2091	-18.7005		-11.9667	-11.4901	-0.770832	0.377783	-13.5594	-18.0893	-19.6556	-13.9979	-9.59336	-8.13129	-5.27408	-18.2397	-11.6575	-17.2313
	1.59332	15.1123	15.1172	29.9512	19.0435	-3.16831	-6.05918	-16.1963	-12.8136	-9.86454	-10.7128	-13.4762	-17.7492	-16.6492		-24.2264	-10.3524	-6.98923	4.43569	-4.74744	-18.5553	-19.8793	-22.1053	-22.5115	-14.2097	-12.7419	-15.4244	-19.8744	-25.7062
	-1.3137	12.8733	20.7902	25.5061	14.8607	8.55434	2.57831	3.03665	-15.4943	2.71321	4.95771	6.01178	3.37274	4.68338		-20	-13.4	-5.9	5	-5.4	-7.7	-13.9	-10.91	-23.4	-24.1	-16.63	-16.63	-15.14	-15.7
	6.9851	9.03004	20.7028	25.9005	21.9458	7.44081	8.13778	1.88431	-3.01649	0.413489	-2.3962	6.56177	2.13555	6.82018		-10.8857	-7.04014	-1.95035	10.1948	1.55436	3.69657	-6.80959	-6.04376	-16.0519	-13.9976	-11.2665	-11.4713	-13.1519	-14.4794
	1.99009	13.2203	18.2014	26.5161	15.7797	8.96319	10.7293	2.02717	-9.90004	-6.85105	-8.86014	-4.35677	-12.2024	-10.6994		-20.7332	-17.4791	-24.6258	0.29155	-9.02127	-12.2065	-16.8407	-16.1311	-15.4087	-13.8365	-10.1416	-11.6143	-13.3071	-10.8946
	7.6467	15.3248	14.4882	28.1922	17.0418	7.08505	10.491	-3.28924	-9.02055	-10.2144	-12.0863	-13.1575	-16.5348	-20.8929		-15.5	-12.18	-10.7	4.97	-4.64	-7.66	-11.82	-11.64	-18.442	-18.816	-16.68	-16.61	-18.23	-18.995
	-7.30215	14.9444	16.7507	27.9395	14.9819	10.1731	12.7226	3.39252	-7.53861	-7.46641	-7.6799	-11.9583	-15.5949	-13.7747		-16.0624	-11.09	-7	5.00516	-5.23207	-6.18935	-11.785	-11.8679	-22.5745	-24.3733	-15.7149	-18.8171	-14.2739	-14.2773
	-11.5967	3.63187	19.6522	30.8815	15.615	11.4512	9.94476	1.89232	-11.8908	-15.502	-15.0432	-11.4541	-11.4541	-14.7874		-16.1959	-9.40321	-9.31719	-0.5371	-4.30921	-13.4807	-12.7351	-12.4741	-20.1542	-20.3519	-20.7489	-18.0256	-10.4168	-20.8379
	-8.81134	-9.08069	-0.67937	8.18391	4.69136	1.71566	4.98797	0.733088	-7.70867	-12.8129	-17.2661	-18.1982	-7.79101	-10.524
	-10.6153	-9.80833	0.118937	11.5543	3.28835	11.0618	10.4091	-1.26794	-24.4382	-21.9217	-12.9247	-10.3876	-5.98307	-11.3788
	-16.6654	-11.5559	1.37425	12.3816	3.22619	1.28188	9.51252	-4.18093	-21.7897	-11.5686	-12.9881	-11.1017	-8.58149	-7.78174
	-14.0122	-12.7604	-5.57007	14.7338	1.14086	-1.32185	8.66355	-5.1732	-20.5161	-11.3331	-17.5106	-11.818	-6.40622	-8.41436
	-11.2118	17.3294	20.6728	28.5227	13.9509	13.4093	4.06256	-9.46781	-8.12167	-11.4549	-12.8283	-19.1004	-15.8999	-16.9494
	11.467	10.044	20.9785	29.5136	17.188	0.566024	2.34251	-8.94873	-16.4422	-14.3237	-12.0883	-16.1524	-18.7834	-19.7581
	-7.90059	-9.67739	-6.35707	19.6311	11.4663	6.84155	-3.30282	-12.833	-12.1862	-21.3033	-22.85	-22.5318	-16.2666	-20.1381
	-14.1943	-4.85102	22.1506	28.7229	14.5689	14.2425	7.98605	2.85256	-11.4662	-8.75683	-7.84039	-11.9487	-17.0221	-13.3122
	2.69005	6.27977	17.7476	17.7512	16.1149	9.53802	6.49541	0.614698	-10.0365	-1.97433	-10.4921	-19.799	-15.3525	-12.1556
	-12.2576	-12.8806	-6.55481	10.2553	8.31457	4.15275	5.78658	-4.23678	-6.32994	-7.2141	-5.77484	-19.8126	-11.5325	-13.6559
	-13.428	-5.59218	-4.93213	10.6274	9.28208	5.65646	-7.27145	-10.943	-13.4682	-18.6578	-14.9074	-18.3729	-13.8904	-15.3435
	-8.71615	-12.004	-10.4498	11.4956	6.38129	5.4114	-2.83932	-6.88379	-16.2956	-7.59391	-14.682	-23.1865	-9.95433	-9.16089
ave	-6.4461	0.37871	8.23041	19.9752	12.4732	7.0576	4.04854	-3.89406	-12.5851	-10.2469	-11.0933	-13.2689	-12.4491	-12.7117		-15.9375	-12.0389	-6.76453	5.022	-4.65526	-7.57166	-11.9975	-11.5955	-14.4307	-12.4587	-12.6864	-14.1694	-13.4151	-14.9493
sd	7.87895	10.6263	11.6124	8.66152	6.14756	5.83237	5.91122	6.47142	5.33616	6.00334	5.56784	7.14459	5.96285	6.32142		4.6734	4.02731	9.36742	5.84487	5.70595	8.22721	6.88946	5.99511	8.2174	8.44465	6.45735	5.88746	5.77029	7.38349
p wt vs ko																<0,001	<0,001	<0,001	<0,001	<0,001	<0,001	<0,001	<0,001
n=ears
[truncated: 4 more columns]

## Sheet: Figure 3
Figure 3G									Figure 3M and O
		WT1m	WT6m	WT12m	p43 KO1m	p43 ko6m	p43 ko12		WT	1. Green: 30.3 ± 5.8, n=4	2. Green: 24.9 ± 4.8, n=4	3. Green: 22.7 ± 3.4, n=4
		20.0	17.4	17.6	20.6	16.0	13.3		p43 ko	4. Green: 16.2 ± 6.6, n=4	5. Green: 9.7 ± 3.7, n=4	6. Green: 4.9 ± 2.2, n=4
		22.4	15.6	13.5	19.9	16.4	16.4		ave +/- 1SD
		22.8	17.8	17.8	21.7	16.5	14.2		p	1	2	3	4	5	6
		18.5	18.5	16.3	21.5	17.1	13.4		1		0.0148	0.0104	0.0019	0.0002	0.0002
		21.5	20.3	16.0	23.5	16.2	12.8		2				0.0379	0.0003	0.0002
		21.9	18.0	17.4	21.0	15.2	13.0		3					0.0002	0.0002
		25.0	20.5	17.0	20.4	17.0	15.5		4					0.0379	0.0003
		21.0	15.8		24.5				5						0.0070
		22.7	20.5						6
ave		21.755555	18.26666	16.5142857142857	21.6375	16.34285	14.08571
se		0.615338	0.62804	0.56164239233764	0.5625	0.24285	0.51843		n=cochleae
p	vs 1m of the same genotype		0.001	<0.001		<0.001	<0.001
p	wt vs ko of the same age					0.039	0.008
n=cochleae

## Sheet: Figure 4
Figure 4A-D
	ABR WT 16 kHz				ABR ko 16 kHz				DPAOE WT 16 kHz				DPAOE ko 16 kHz				OHC WT			OHC ko			IHC WT			IHC ko			SNG WT			SNG ko
Age	1	3	6	12	1	3	6	12	1	3	6	12	1	3	6	12	1	6	12	1	6	12	1	6	12	1	6	12	1	6	12	1	6	12
	15	20	25	45	25	30	55	70	27.7952	28.7328	19.1217	6.27977	16.3423	29.0692	14.1303	-15.9138	100	98.3333	78.254	100	99	40	100	100	84.2105	100	97.1429	57.1429	20	17.4	17.6	20.6	16	13.3
	20	20	25	55	35	25	45	85	19.2846	19.1961	29.7636	-4.85102	27.8039	28.6612	13.1966	-9.28015	100	100	80.7937	93.9394	98.8889	40	100	100	77.7778	100	100	41.1765	22.4	15.6	13.5	19.9	16.4	16.4
	15	15	30	40	25	20	40	65	22.7407	22.6337	15.14	-9.67739	27.3419	24.3513	13.0131	-11.873	100	100	23.8095	94.4444	98.8889	35	100	100	88.8889	100	100	41.1765	22.8	17.8	17.8	21.7	16.5	14.2
	20	15	25	40	25	25	40	65	17.5418	37.051	22.553	-7.26196	18.7655	22.6482	6	-5.35039	100	100	72.2222	100	98.1481	30	100	100	70.8333	100	100	47.7778	18.5	18.5	16.3	21.5	17.1	13.4
	20	15	25	40	20	45	40	70	-4.5028	13.6876	3.23976	-5.56719	18.6172	24.2243	11.2715	-21.7199	100	100	69.4444	100	98.4127	31.8182	100	100	55	100	100	69.4737	21.5	20.3	16	23.5	16.2	12.8
	20	15	30	40	30	35	30	80	4.66361	24.6997	23.4967	-13.8853	10.4785	28.9907	9.22182	-14.8592	100	98.4127	69.2593	100	96.3077	45	100	100	75	100	100	66.6667	21.9	18	17.4	21	15.2	13
	15	15	25	45	15	25	40	85	21.14	25.7509	27.089	-4.47211	28.9811	16.079	8.54287	-14.2447	100	100	84.7368	100	95.2381	53.3333	100	94.7368	94.4444	100	100	42.2222	25	20.5	17	20.4	17	15.5
	5	15	25	55	35	20	40	70	23.3642	31.5164	22.1983	5.02408	-6.56238	26.5401	14.6224	-11.0981	100	100	86.4912	100	99.2	50	100	100	77.7778	100	100	66.6667	21	15.8		24.5
	20	20	25	50	15	25	35	65	17.7499	31.0335	19.3058	13.6737	24.5081	25.9088	5.92469	-7.8863	100	100	88.1481	100	96	59.6491	100	100	84.2105	100	100	58.8235	22.7	20.5
	20	20	25	55	35	30	25	70	8.89913	21.6043	15.7116	2.14022	21.3106	20.1307	-0.80862	-11.4901	100	100	86.2963	100	100	32.1429	100	100	76.4706	100	100	57.1429
	30	20	35	45	30	20	35	65	27.8183	29.4238	34.8733	15.1123	28.8121	11.6595	11.384	-10.3524	100	100	88.8889	100	95	21.3333	100	100	94.1176	100	100	72.2222
	25	15	30	50	40	35	40	70	22.876	20.3674	26.1376	12.8733	23.2239	4.36383	13.0334	-13.4	100	100	82.8571	100	95.4545	13.0435	100	94.4444	64.2857	100	75	68.75
	30	25	25	30	30	25	40	80	22.2344	13.8547	-1.78306	9.03004	19.6306	11.4384	-2.19744	-7.04014		100		98.1481	95	30		100		100	94.1176	43.4783
	20	20	20	35	10	20	50	75	21.4594	19.2281	-7.5078	13.2203	22.35	-1.44839	13.0894	-17.4791					100	40					94.4444	41.6667
	15	15	25	55	20	20	30	60	33.4597	25.5545	13.2096	15.3248	27.7605	0.858931	-0.914417	-12.18					93.6508	35					95.2381	30
	5	15	20	60	25	30	30	75	21.0846	24.8774	19.8259	14.9444	36.368	26.2136	-0.525162	-11.09						30						27.6923
	15	15	35	40	20	20	40	60	20.0897	19.5961	18.9386	3.63187	11.6595	-10.5624	14.3417	-9.40321						20						17.6923
	25	15	35	45	5	20	55	65	17.6374	31.6703	14.1557	-9.08069	4.36383	24.5081	-0.19487							20						41.6667
	20	25	35	35	25	35	40	80	20.9313	27.7952	14.6615	-9.80833	11.4384	13.6595	15.6069							20						30
	20	15	30	40	20	40	35	65	22.4617	19.2846	24.4618	-11.5559	4.44839	4.36383	-0.409828							15						27.6923
	20	20	40	30	25	35	30	75	34.298	22.7407	34.0586	-12.7604	0.858931	11.4384	12.9371							30						27.6923
	15	25	35	55	20	35	55	80	17.5873	17.5418	20.6199	17.3294	26.2136		6.21707							30						31.5789
	20	25	45	35	25	25	55	60	24.9589	-4.5028	32.7155	10.044	19.9787		9.85484							20						54.2105
	20	20	40	65	10	35	55	70		4.66361	14.9113	-9.67739			5.07441							15						64.2105
	20	20	55		10	40	35	75		21.14	19.2568	-4.85102			14.223
	15	10	30		15	20	55	75		23.3642	29.1651	6.27977			13.3038
	20	20	30		25	25	45	75		17.7499	30.3976	-12.8806			13.0793
	20	20	30		5	20	55	75		8.89913	5.57365	-5.59218			-0.90549
	25	20	35		10	25	50	70		27.8183	25.2436	-12.004			-0.731499
	15	20	20		10	30	30	85		22.876	25.7683				6.00599
	10	20	35		20	25	30			22.2344	24.1926				9.9043
		20	30			25	45			21.4594	7.06451				3.82927
		25	25			25	55			33.4597	24.3051				12.7465
		15	25			20	25			21.0846	-2.93111				4.45528
		10	30			15	40			20.0897	-1.83421				-0.722572
		20	30			30	50			17.6374					13.2522
		20				30	55			20.9313					12.9748
		40				25				22.4617					-0.098083
		45				40				34.298					-0.551088
		55				40				17.5873					-0.99
		50								24.9589					10.9572
															9.94057
															12.5238
	Column1	Column2	Column3	Column4	Column5	Column6	Column7	Column8	Column9	Column10	Column11	Column12	Column13	Column14	Column15	Column16	Column17	Column18	Column19	Column20	Column21	Column22	Column23	Column24
Age	ave-ABRWT-16	sem-ABRWT-16	ave-ABRko-16	sem-ABRko-16	MDeltaABR-16	SDeltaABR-16	ave-DPAOEWT-16	sem-DPAOEWT-16	ave-DPAOEko-16	sem-DPAOEko-16	MDeltaDPOAE-16	SDeltaDPOAE-16	ave-OHCWT	sem-OHCWT	ave-OHCko	sem-OHCko	ave-IHCWT	sem-IHCWT	ave-IHCko	sem-IHCko	ave-SNGWT	sem-SNGWT	ave-SNGko	sem-SNGko
1	18.5484	1.01583	21.2903	1.65536	4.09713	2.27347	20.2423	1.75371	18.4649	2.1925	-1.72395	2.5795	100	0	98.964	0.60485	100	0	100	0	1	0	0.994574	0.0258555
3	21.2195	1.50993	27.75	1.15955	6.53049	1.15955	24.471	1.49619	16.338	2.51571	-8.13306	2.51571
6	30.154	1.1704	41.8919	1.60179	12	2.63236	18.3743	1.85025	7.5723	0.913672	-10.8098	2.27919	99.7497	0.176439	97.2793	0.585112	99.1678	0.586667	97.0629	1.80339	0.843189	0.0320104	0.751204	0.010442
12	45.2083	1.93834	72.2059	1.34762	26.9975	3.50827	0.37871	1.97325	-12.0389	0.976767	-12.5667	1.3313	75.9335	5.15493	31.5133	3.45254	78.5848	3.37289	46.9509	4.49273	0.766167	0.0338337	0.647454	0.022291

## Sheet: Figure 5
Figure 5B
		IHC-WT1m	IHC-KO1m	IHC-WT6m	IHC-KO6m	IHC-WT12m	IHC-KO12m			OHC-WT1m	OHC-KO1m	OHC-WT6m	OHC-KO6m	OHC-WT12m	OHC-KO12m
		309.75	597.245	376.333	454.524	400.129	435.906			333.426	600.893	361.625	403.048	402.75	340
		281.471	594.22	397.079	444.815	419.984	415.49			344.636	611.136	356.097	387.414	387.477	349.125
		295.51	590.171	394.744	430.783	400.831	435.778			362.541	629.711	337.776	406.457	377.25	344.56
		299.179	553.56	378.622	429.257	416.981	425.391			340.333	611.6	351.833	388.819	395.826	344.562
ave		296.477	583.799	386.695	439.845	409.481	428.141	ave		345.234	613.335	351.833	396.434	390.826	344.562
sd		11.6847	20.3666	10.7261	12.0332	10.4699	9.76786	sd		12.4272	11.9837	10.1926	9.72205	10.9955	3.72527
p	vs 1m of the same genotype			<0,001	<0,001	<0,001	<0,001	p	vs 1m of the same genotype				<0,001	0.002	<0,001
p	wt vs ko of the same age		<0,001		<0,001		0.04	p	wt vs ko of the same age		<0,001		<0,001		<0,001
n=cochleae
Figure 5C and G
		CxI-WT1m	CxI-WT10m	CxI-ko1m	CxI-ko10m		CxII-WT1m	CxII-WT10m	CxII-ko1m	CxII-ko10m		CxIV-WT1m	CxIV-WT10	CxIV-ko1m	CxIV-ko10m		MDA-WT1m	MDA-WT10	MDA-ko1m	MDA-ko10m
		10.5022	10.2802	12.5195	10.4237		31.7348	13.6507	22.3104	13.9193		46.0928	36.6078	24.4059	32.0145		1.9405	1.71405	1.17688	3.70628
		7.28838	7.30507	10.1434	8.24865		25.9538	16.4789	24.4269	6.63127		26.3488	30.6077	23.0123	23.1465		1.48262	1.64945	2.14606	2.69619
		9.78835	15.9287	9.91328	5.58526		25.3345	26.4578	28.0306	16.7558		30.1647	55.5405	25.9891	30.9258		1.55594	2.5654	1.03921	3.13738
		14.2027	20.3456	10.154	4.25716		18.809	23.7098	29.037	20.6136		34.3339	35.6182	26.8597	33.4971		1.69647	1.58942	1.30996	3.20254
		8.95443	13.621	11.0591	8.05236		34.5967	19.8478	28.816	14.9263		30.1647	33.8147	29.8544	20.0327		2.248	2.43643	1.28258	3.18854
		6.30472	12.6585	8.79859	3.72		20.7595	20.5442	25.8881	14.5		22.2032	35.7967	24.8635	27.9233		1.30455	2.34071	1.95523	3.08
		12.3766	18.489	9.73531	6.7		22.3892	12.396	25.0564	10.1		23.9884	28.4572	25.083	25.5		0.984237	2.57275	1.67316	3.25
		9.8	19.4591	4.47103	6.99		25.6	17.1547	22.1198	18.3		30.4709	30.7533	22.8519	30.3		1.61	2.1	2.33967	3.2
													35.8995	25.365
ave		9.90217	14.7609	9.59928	6.74714		25.6472	18.78	25.7107	14.4683		30.4709	35.8995	25.365	27.9175		1.60279	2.12103	1.61534	3.18262
sd		2.55434	4.62771	2.33972	2.21197		5.32664	4.81822	2.74261	4.4512		7.43086	7.91028	2.11779	4.68157		0.383102	0.417532	0.485995	0.274822
p	vs 1m of the same genotype		0.021		0.025			0.017		<0,001			0.043					0.022		<0,001
p	wt vs ko of the same age				0.002										0.012					<0,001
n=mice
Figure 5H
		WT1m	WT6m	WT12m	ko1m	ko6m	ko12m
		0.98	1.15	7.62	0.01	0.57	0.67
		1.02	0.1	7.2	0.008	0.48	0.59
		1	0.26	3.49	0.01	0.3	0.47
		1	0.5067	2.8	0.00933333	0.47	0.33
		1	0.01	9.4	0.01	0.43	1.31
ave		1	0.40534	6.102	0.00946667	0.45	0.674
sd		0.0141421	0.457013	2.83339	0.000869227	0.0982344	0.377995
p	vs 1m of the same genotype			0.004		0.008	0.008
p	wt vs ko of the same age				0.008		0.008
n= biological and technical replicates
Figure 5J
FOXO3a		WT1m	WT3m	WT6m	WT12m	ko1m	ko3m	ko6m	ko12m
		0.158974	0.386004	0.0607448	0.323823	1.75524	3.11283	2.37189	2.29805
		2.48698	0.98854	1.15816	0.125664	2.8281	5.05359	3.34169	3.38972
		0.814462	0.618644	0.522808	0.0501962	1.64923	2.94578	2.66117	2.76294
		0.0195793	1.65287	0.348685	0.644644	3.81003	3.80638	2.85372	2.30523
		1.52	0.0365136	0.397599	0.161082	1.63565	2.10465	2.43212	2.43898
ave		1	0.736514	0.497599	0.261082	2.33565	3.40465	2.73212	2.63898
sd		1.0228	0.61846	0.406199	0.236573	0.963629	1.10297	0.390884	0.460052
p	vs 1m of the same genotype
p	wt vs ko of the same age						0.002	<0,001	<0,001
Figure 5J
LC3-II		WT1m	WT3m	WT6m	WT12m	ko1m	ko3m	ko6m	ko12m
		0.837256	0.482837	0.814416	0.630913	0.669568	0.675076	0.899502	0.896374
		0.810546	0.860983	0.832246	0.291329	0.480809	0.661468	0.655375	0.850136
		1.20591	1.59342	0.780096	0.888012	1.80065	1.73928	2.20546	1.93376
		0.474604	1.43081	0.610769	0.894179	1.58031	2.2873	1.28083	1.79978
		1.66482	2.63177	0.537754	0.997574	1.82842	1.72749	1.45665	1.41186
		1.00686	0.407348	0.715056	0.457975	0.725755	0.435442	1.29956	1.16663
ave		1	1.23453	0.715056	0.69333	1.18092	1.25434	1.29956	1.34309
sd		0.405673	0.837667	0.118447	0.279892	0.619944	0.759433	0.533048	0.455167
p	vs 1m of the same genotype
p	wt vs ko of the same age							0.026	0.014
Figure 5K
Rab7		WT1m	WT3m	WT6m	WT12m	ko1m	ko3m	ko6m	ko12m
		0.88233	0.230396	9.09885	15.5135	1.40332	6.64235	6.39836	15.9126
		0.380844	1.51668	4.80832	5.79418	1.96777	3.79937	4.95806	10.2698
		0.736826	4.94228	2.79583	4.241	0.286373	2.03046	3.11728	8.39405
		0.45	2.02978	3.201	4.716	0.585822	5.92	8.42457	13.5255
		2.45	2.43978	1.101	13.3162	2.185	1.22406	1.2245	9.525
ave		0.98	2.23178	4.201	8.71618	1.28566	3.92325	4.82455	11.5254
sd		0.846974	1.72828	3.03901	5.28987	0.833108	2.35924	2.79866	3.1077
p	vs 1m of the same genotype				0.012				<0,001
p	wt vs ko of the same age
Figure 5K
BNIP3		WT1m	WT3m	WT6m	WT12m	ko1m	ko3m	ko6m	ko12m
		0.696692	1.26989	2.42798	2.04216	0.239254	0.691548	2.34666	4.15792
		0.675321	2.42398	1.17416	2.45628	0.606258	1.88878	1.38324	3.29832
		1.5196	1.26494	2.49658	1.18771	0.796412	2.24531	3.57091	3.55558
		0.0843711	3.29004	3.93822	1.89538	1.78347	5.67671	5.07662	4.12373
		2.02402	1.80717	4.33051	1.89538	1.01882	4.1263	6.30236	5.4831
ave		1	2.01121	2.87349	1.89538	0.888842	2.92573	3.73596	4.12373
sd		0.7672	0.859345	1.27326	0.457423	0.576109	1.97098	1.99226	0.844562
p	vs 1m of the same genotype			0.023				0.016	<0,001
p	wt vs ko of the same age								<0,001
n= biological and technical replicates

## Sheet: Figure 6
Figure 6B
		WT1m	WT6m	WT12m	ko1m	ko6m	ko12m
		17	20	30	19	23	50
		20	23	33	14	30	51
		10	21	31	17	30	59
		13	22	26	10	32	42
ave		15	15	21.5	28.75	30	50.5
sd		4.39697	3.91578	1.29099	3.94757	2.94392	6.95222
p	vs 1m of the same genotype		0.029	0.001		0.003	<0,001
p	wt vs ko of the same age					0.013	0.002
n=cochleae
Figure 6K
		WT1m	WT6m	WT12m	ko1m	ko6m	ko12m
		26.5306	52	51.7857	90.7692	46.9697	43.2836
		7.27273	33.3684	43.1373	94.3396	11.2903	87.5
		31.8182	53.3333	74.2857	41.2844	44.8276	67.3913
		37.5	66.6316	72.0588	100	52.381	73.6842
		45.8333		87.5		41.6667
ave		29.791	51.3333	65.7535	81.5983	39.427	67.9648
sd		14.4793	13.6775	17.9726	27.1433	16.2061	18.4736
p	vs 1m of the same genotype			0.008
p	wt vs ko of the same age				0.008
n=cochleae
Figure 6M
NFKB		WT1m	WT3m	WT6m	WT12m	ko1m	ko3m	ko6m	ko12m
		0.128941	0.173877	0.125094	0.228941	1.18894	2.81219	1900-01-02 05:48:51	0.327723
		0.0721663	0.262011	0.222103	0.142166	0.112166	0.330314	08:47:42.355000	2.259
		0.210077	0.307717	0.249294	0.310077	0.290077	2.86568	1900-01-01 08:15:30	1.09765
		0.190395	0.247869	0.19883	0.227062	0.197062	2.00273	1900-01-01 07:37:21	1.22812
ave		0.150395	0.247869	0.19883	0.227062	0.447062	2.00273	1900-01-01 07:37:21	1.22812
sd		0.0625619	0.0555477	0.0533083	0.0685622	0.499895	1.18278	18:23:04.198000	0.79382
p	vs 1m of the same genotype
p	wt vs ko of the same age						0.029	0.029	0.029
Figure 6M
p53		WT1m	WT3m	WT6m	WT12m	ko1m	ko3m	ko6m	ko12m
		1.00795	0.934178	14.8082	11.1439	1.07824	7.72184	1900-01-18 01:13:17	15.5854
		0.800385	14.7064	10.0877	10.5163	15.0649	22.5014	1900-01-11 15:04:48	14.0366
		0.991662	2.22331	10.5043	10.1003	3.05107	10.6545	1900-01-20 08:48:26	10.3854
		0.5	8.62131	11.4667	10.5868	7.03142	13.6259	1900-01-15 01:58:11	11.0025
		2		10.46	10.5	2		1900-01-13 18:00:00	13.002
ave		1.06	6.62131	11.4654	10.5695	5.64514	13.6259	1900-01-15 18:36:56	12.8024
sd		0.56391	6.35231	1.93694	0.373523	5.73427	6.38908	1900-01-03 11:10:27	2.14418
p	vs 1m of the same genotype			0.008	<0,001			00:17:16.800000	0.032
p	wt vs ko of the same age							0.041	0.012
Figure 6N
BCL2		WT1m	WT3m	WT6m	WT12m	ko1m	ko3m	ko6m	ko12m
		0.82	0.85	1.48	0.79	0.48	0.49	18:57:36	0.22
		0.86	0.8	1.27	0.35	0.33	0.35	10:19:12	0.38
		0.84	0.825	1.03	0.615	0.405	0.42	14:38:24	0.3
		0.75	0.65	0.75	0.5	0.53	0.5	15:36:00	0.45
ave		0.8175	0.78125	1.1325	0.56375	0.43625	0.44	14:52:48	0.3375
sd		0.0478714	0.0898494	0.314364	0.185803	0.0875	0.0697615	03:33:35.191000	0.0994569
p	vs 1m of the same genotype				0.038
p	wt vs ko of the same age					<0,001	<0,001	0.026
Figure 6N
BCL2		WT1m	WT3m	WT6m	WT12m	ko1m	ko3m	ko6m	ko12m
		0.0926938	0.611983	0.896186	0.531146	0.430342	0.644894	23:18:14.400000	0.669721
		0.155	0.247319	0.433	0.533	0.0934548	0.678975	1900-01-01 09:42:54	1.05403
		0.0691712	0.0796509	0.294637	0.607747	0.375	1.11193	21:01:34.107000	0.861875
		0.347717	0.724	0.149294	0.110077	0.715679	0.68	1900-01-01 06:12:57	1.09765
		0.0156486	0.515738	0.393088	0.884348	0.261898	0.253951	08:20:13.523000	0.92
ave		0.136046	0.435738	0.433241	0.533264	0.375275	0.673951	23:19:10.842000	0.920655
sd		0.128463	0.265921	0.280966	0.277443	0.229774	0.303783	09:48:55.244000	0.169956
p	vs 1m of the same genotype				0.02			0.031	0.003
p	wt vs ko of the same age							0.041	0.029
n= biological and technical replicates

## Sheet: S-figure2
Figure S2C
dB SPL	100	95	90	85	80	75	70	65	60	55	50	45	40	35	30	25	20			100	95	90	85	80	75	70	65	60	55	50	45	40	35	30	25	20
W1-amplitude	4.8058	4.06736	3.99807	3.16386	2.68314	2.32111	2.07908	2.04283	1.52673	1.40342	0.806013	0.680411	0.47411	0.52866	0.28805	0.279236	0.02402			5.87009	5.70969	4.94857	4.78865	4.20877	3.53099	2.93567	2.28134	1.75819	1.39221	0.909037	0.443049	0.296338	0.271069	0.235757	0.137367	0.127025
WT 1m	6.09626	5.17296	4.93857	4.87537	3.63381	2.83514	2.29241	1.76896	1.05583	0.690174	0.54109	0.463099	0.404764	0.319961	0.291646	0.256636	0.286408		KO1m	5.66401	4.8537	4.51894	4.04891	3.78862	3.4518	3.10068	2.19553	1.6303	1.23677	0.882532	0.776202	0.454321	0.443233	0.239454	0.1641	0.130773
	8.31508	7.2262	8.24357	6.18303	5.00467	4.3848	3.84501	2.98889	2.38326	2.14994	1.37445	0.989024	1.01316	0.666268	0.082603	0.160321	0.150722			6.01729	5.18035	4.68828	3.75582	3.1844	2.78168	2.462	1.53962	1.27986	1.02991	0.965378	0.64739	0.45334	0.405157	0.265555	0.175617	0.1289
	9.54985	9.57134	7.72438	7.14079	6.2068	5.78303	4.94807	3.33936	2.83104	1.66244	1.43834	0.939665	0.751953	0.729027	0.428872	0.324173	0.12561			7.06089	6.04864	5.49803	4.90823	4.14237	3.36386	2.76471	2.3349	1.92497	1.4533	1.08137	0.990444	0.656356	0.492708	0.268315	0.146637	0.13
	10.5602	9.81719	7.53776	6.46515	5.32088	5.45094	4.30998	3.45479	2.28272	2.14945	1.30558	1.22654	1.28164	0.405805	0.651748	0.300522	0.222772			7.05984	5.68161	4.96904	3.84771	3.11437	2.45755	1.77256	1.52813	1.04792	0.854622	0.653691	0.410284	0.326787	0.206291	0.113934	0.161947
	5.18403	4.81622	3.24846	4.04905	2.31597	2.25441	2.27907	1.67958	1.20646	1.29902	0.965868	0.432109	0.406489	0.322914	0.497321	0.314868	0.235942			9.97841	8.7365	7.27383	6.63963	5.73687	4.73691	3.78406	2.93907	2.22053	1.73855	1.19292	0.723886	0.48676	0.268753	0.200318	0.25509
	9.0919	8.08677	7.50922	6.6557	5.57494	5.45599	4.35777	3.35579	2.36808	2.40931	1.35885	1.32729	0.872358	0.553104	0.145751	0.103018	0.061236			9.08423	8.11098	6.6227	6.0346	5.47294	4.20373	3.03423	2.27363	1.63628	1.28891	0.802464	0.681966	0.49377	0.306351	0.247059
	5.41241	5.37883	5.02215	3.72446	3.08536	2.51397	2.43904	1.70463	0.902763	1.16814	0.603996	0.501223	0.416466	0.388877	0.034545	0.178733	0.077037			8.43263	8.00427	6.72359	6.24237	6.07865	4.58179	3.27818	2.72308	2.08959	1.66745	1.0163	0.989222	0.77411	0.290157	0.3624
	5.50772	4.91271	3.70077	3.26585	2.9192	2.34047	1.69922	1.25679	1.2772	0.490203	0.345142	0.599489	0.141183	0.24427	0.323098	0.13359	0.194051
	8.65766	7.99997	6.79642	5.50039	4.84821	3.8676	3.17891	2.79011	1.77366	1.8493	1.27204	0.787317	0.604914	0.493919	0.811667
	8.17323	7.17711	5.99529	5.04034	4.62347	3.89004	2.69824	1.95271	1.33067	1.17489	0.914984	0.391264	0.761539	0.404896	0.031088
	7.26297	6.18923	5.28583	3.29596	3.40959	2.48723	2.55131	2.01208	1.28179	1.34423	0.96106	0.795724	0.508507	0.170486	0.252405
	8.45852	7.24496	6.79915	5.31637	4.34072	3.60049	2.77001	2.10374	1.76335	1.20082	1.01995	0.580576	0.675884	0.714553	0.445517
	6.91123	6.21085	5.38253	4.81051	4.02221	3.64993	2.98332	2.55667	1.79082	1.59548	1.24029	0.622315	0.56427	0.410294
ave	7.42763	6.70512	5.87016	4.96335	4.14207	3.63108	3.03082	2.35764	1.69817	1.47049	1.01055	0.738289	0.634089	0.453788	0.329562	0.2279	0.153089		ave	7.39592	6.54072	5.65537	5.03324	4.46587	3.63854	2.89151	2.22691	1.69845	1.33272	0.93796	0.707805	0.492723	0.335465	0.241599	0.17346	0.129174
sd	1.81293	1.76781	1.6059	1.33212	1.18009	1.25368	0.973024	0.716857	0.579379	0.545697	0.342939	0.291082	0.290023	0.170062	0.235891	0.0844402	0.0886091		sd	1.6057	1.50222	1.06357	1.14186	1.15442	0.816474	0.593397	0.497396	0.394125	0.299099	0.167133	0.216118	0.158167	0.0995561	0.0696435	0.0422148	0.00162607
p wt vs ko																			p wt vs ko
Figure S2D
dB SPL	100	95	90	85	80	75	70	65	60	55	50	45	40	35	30					100	95	90	85	80	75	70	65	60	55	50	45	40
W1-amplitude	3	2.9	1.87	1.86364	0.868182	1.61818	0.897727	0.6	0.688636	0.6	0.518182	0.340909	0.3	0.256818	0.243182					1.45889	1.78633	1.62803	0.782179	1.2782	0.604877	0.574241	0.489353	0.339967	0.264481	0.455124	0.117565	0.196882
WT 6m	3.1422	2.97569	3.0074	2.7745	2.4403	1.96706	1.74488	1.32739	1.00985	0.782959	0.546985	0.190279	0.380481	0.235669	0.112531				KO6m	1.66436	1.67134	1.32701	1.36528	1.25804	0.856744	0.692405	0.455517	0.229457	0.258225	0.171199	0.380076	0.186749
	2.01251	1.92043	2.0702	2.09403	1.89435	1.41694	1.26467	0.968839	0.786846	0.54237	0.394109	0.32133	0.286522	0.41885	0.24408					1.05034	0.857649	0.922278	0.983683	0.705312	0.751307	0.638263	0.450911	0.460067	0.312513	0.425964	0.242056	0.107308
	2.05429	2.07286	3.66497	2.34251	2.7618	1.36768	1.11046	2.00169	1.57538	0.697674	0.669466	0.269364	0.356656	0.21159	0.148744					1.24574	1.14476	1.09175	1.02676	0.730596	0.536913	0.602252	0.548551	0.210808	0.459874	0.421732	0.20607	0.183276
	2.40049	2.04104	2.23166	2.02393	2.27656	1.84161	1.57977	1.43245	1.11952	1.06719	0.783942	0.445468	0.401869	0.434078	0.138966					1.72098	0.947552	1.44988	1.47398	1.21389	0.587301	0.802631	0.772532	0.497293	0.285769	0.191293	0.322389	0.318277
	2.71272	2.11332	2.06954	2.53787	2.51291	2.0793	1.40255	1.11841	1.09932	1.00748	0.839963	0.702782	0.475843	0.364529	0.388917					1.13255	0.987429	0.742451	1.36014	1.27517	1.24797	1.0893	0.865712	0.6579	0.374013	0.394461	0.28409	0.135308
	2.02088	1.93867	1.80339	1.70393	1.53379	1.37898	1.39963	1.43049	1.1291	0.959969	0.751913	0.376221	0.282396	0.276937	0.193182					2.97301	2.52811	1.57338	1.28391	1.72976	1.39554	1.01367	0.71787	0.671197	0.620474	0.402722	0.292002	0.273022
	3.03846	2.93083	2.91413	2.27451	3.67783	2.19071	1.51498	1.22793	1.08309	1.00863	1.02501	0.761675	0.447296	0.29292	0.383002					2.70238	2.60491	1.39891	1.36502	1.21965	1.49899	0.668544	0.804567	0.406091	0.266161	0.4	0.110617	0.207455
	2.43	2.55047	1.44961	1.00343	0.833119	0.817442	0.634356	0.728231	1.09645	0.263595	0.363395	0.330883	0.291989	0.188568	0.239589					2.19849	2.00615	2.17576	1.21162	1.91347	1.22853	0.7642	0.868521	0.38669	0.246946	0.16	0.267625	0.236146
	3.53301	3.94938	3.00959	2.19047	2.17061	2.21982	1.87064	1.64038	1.05218	1.00557	0.951593	0.820132	0.690283	0.385994						2.97811	2.78834	2.00141	1.54061	1.75835	1.53263	0.954011	0.475551	0.437676	0.62	0.311892	0.365809	0.192241
	3.28418	3.28156	2.34536	2.17425	2.24789	2.05084	2.00335	1.50486	1.30959	1.01106	0.646061	0.412779	0.272407							2.00266	1.8535	1.48914	1.00989	1.01155	0.550342	0.670519	0.757271	0.63242	0.44428	0.35686	0.165263	0.23983
	2.8949	2.92673	2.6651	2.51646	2.5553	1.62487	1.56462	1.43312	1.10074	0.74585	0.511386	0.38302	0.326515							1.33201	0.954908	0.78758	1.06619	0.728156	0.881952	0.732958	0.76719	0.348694	0.427944	0.291543	0.499722
	2.43958	2.86542	2.66988	1.47567	0.913027	1.08802	0.536378	0.497039	0.340878	0.365661	0.334004	0.242029	0.174575							2.1624	2.38725	2.4427	1.91083	1.34987	1.38834	1.03534	0.55328	0.718385	0.575558	0.402748	0.321126
	3.23975	3.21458	2.32716	3.74293	3.34848	2.0904	1.49396	1.91945	1.73626	0.908071	0.987514	0.764856	0.382234							2.00865	1.76185	1.47401	1.63176	1.04928	0.705235	0.891488	0.670951	0.778281	0.435073	0.288243	0.204186
	2.70853	2.02855	1.56088	1.69406	1.61065	1.43547	1.17354	0.939156	0.507065	0.522589	0.409218	0.163251								2.58231	2.81058	2.2176	1.59211	1.0691	1.58546	1.08692	0.928874	0.325686	0.539829	0.40712	0.120268
	2.32701	2.67078	1.4249	1.45125	1.48647	1.03194	1.12136	1.15715	0.955624	0.458521	1.00027	0.835786								2.52117	2.51742	1.4439	1.51035	1.30108	1.58265	1.00737	0.956672	0.582022	0.23011	0.225641
	3.91432	3.62777	2.87763	2.21376	1.3247	1.07147	1.31299	1.30399	0.977429	0.49138										2.0486	2.20716	1.90184	1.96455	1.79219	1.55001	1.27013	0.685307	0.313188	0.306673	0.221282
	2.3953	1.38348	1.73328	1.94052	0.819009	0.717167	0.544714	0.413784	0.786185											2.36487	1.74001	1.90556	1.57979	1.20072	1.227	1.11078	0.372822	0.37645	0.210057	0.293682
	2.32274	1.82852	1.73392	1.33678	1.31219	1.17165	1.1124	1.13654												2.61144	1.98103	1.69291	0.868201	0.602321	0.538032	0.325061	0.44032	0.443847	0.16226	0.171898
	2.20634	2.08443	1.90424	1.42427	1.11779	0.81062	0.598332	1.19847												1.52561	1.38423	1.44317	1.18118	0.470553	0.512227	0.875428	0.627685	0.327285
	2.40977	2.00732	1.66275	1.72668	1.49501	0.728437	0.638165	1.06793												1.17841	1.00425	0.789186	0.741159	1.14341	0.925222	0.837584	0.713827	0.549861
	2.51813	2.31024	1.67157	1.40457	1.56701	1.35764	1.23595	1.37192												2.25373	2.17391	1.97425	1.32138	1.45252	1.13301	0.8838	0.614509	0.398732
	2.05013	1.35865	1.94901	1.48009	0.85239	0.797211	1.37624													2.44211	2.07476	1.00494	1.53245	1.17437	1.12112	0.649794	0.540028
	2.29427	1.70636	1.37553	1.65912	2.46565	0.789532	1.73962													1.51223	1.45344	1.48743	1.50405	1.42115	0.693622	0.819011	0.671785
	3.91504	1.22212	2.6156	2.67417	1.91088	1.33965	1.54103													1.55514	1.14061	1.55881	1.62352	0.894504	0.531144	0.806737	0.503074
	2.33116	1.70021	1.97705	1.99462	1.83916		1.2472													0.921113	1.82308	1.40884	1.40772	0.589317	0.88184	0.625762
	2.60991		1.37593	1.1644																0.936298	1.75562	0.753229	1.66128	1.21576	0.607207
																				2.5047	2.27318	1.30394	1.44073	0.702916
																				1.37657	1.21036	0.842631	1.76845
ave	2.67428	2.36959	2.14668	1.95861	1.83981	1.40011	1.25614	1.20087	1.01967	0.73168	0.670813	0.460048	0.362076	0.306595	0.232466				ave	1.89534	1.78723	1.45629	1.36927	1.15183	0.98723	0.824161	0.650107	0.458727	0.370539	0.315442	0.259924	0.206954
sd	0.545804	0.713894	0.602188	0.587506	0.776125	0.50063	0.414446	0.408968	0.334314	0.260762	0.242036	0.234369	0.122653	0.0882199	0.0994471				sd	0.625424	0.593581	0.466305	0.315016	0.380937	0.386456	0.21026	0.164654	0.1581	0.143333	0.100414	0.110136	0.0591949
p wt vs ko																			p wt vs ko	<0,001	0.002	<0,001	<0,001	<0,001	0.004	<0,001	<0,001	<0,001	<0,001	<0,001	0.005	<0,001
Figure S2E
	2kHz	4kHz	6kHz	8kHz	10kHz	12kHz	16kHz	20kHz	26kHz	32kHz		2kHz	4kHz	6kHz	8kHz	10kHz	12kHz	16kHz	20kHz	26kHz	32kHz
WT18m	100	100	100	100	100	100	100	100	100	100	KO18m	100	100	100	95	95	90	100	100	100	100
	100	95	90	90	90	90	90	95	100	100		100	100	100	100	100	100	100	100	100	100
	95	95	90	90	80	75	85	95	100	100		100	100	100	100	100	100	100	100	100	100
	95	90	90	80	85	90	90	100	100	100		100	100	100	100	100	100	100	100	100	100
	100	95	95	90	90	90	95	100	100	100		100	100	100	100	100	100	100	100	100	100
	95	90	90	90	90	90	90	95	100	100		100	100	100	100	100	100	100	100	100	100
	95	95	90	90	90	90	90	95	100	100		95	95	95	95	95	95	100	100	100	100
ave	97.1429	94.2857	92.1429	90	89.2857	89.2857	91.4286	97.1429	100	100		99.2857	99.2857	99.2857	98.5714	98.5714	97.8571	100	100	100	100
sd	2.67261	3.45033	3.93398	5.7735	6.07493	7.31925	4.75595	2.67261	0	0		1.88982	1.88982	1.88982	2.43975	2.43975	3.93398	0	0	0	0
p wt vs ko
Figure S2F
	WT1m	WT6m	WT12m		KO1m	KO6m	KO12m
EP	110	115.5	112		110	115	110
	105	100	115		110	115	115
	110	113	100		115	110	95
	110	110	90		110	105	110
	120	100	110		110	85	87
	106	95	105		95	92	115
	90	115			105	110	101
	106				117
ave	107.125	106.929	105.333		109	104.571	104.714
sd	8.37407	8.39855	9.20145		6.71884	11.6741	10.7194
p wt vs ko

## Sheet: S-figure4
Figure S4A
	2kHz	4kHz	6kHz	8kHz	10kHz	12kHz	16kHz	20kHz	26kHz	32kHz		2kHz	4kHz	6kHz	8kHz	10kHz	12kHz	16kHz	20kHz	26kHz	32kHz		2kHz	4kHz	6kHz	8kHz	10kHz	12kHz	16kHz	20kHz	26kHz	32kHz
WT before	25	25	25	25	20	20	25	20	30	35	WT-20min	50	50	50	50	50	55	65	80	75	85	WT-15days	35	35	35	35	35	35	45	60	60	65
dB SPL	25	25	25	20	20	20	20	25	30	45		55	50	50	50	55	60	65	75	80	85		35	25	25	20	20	20	20	25	40	45
	25	25	25	20	10	15	20	30	35	40		45	40	40	40	40	40	40	45	50	55		25	25	25	20	20	25	25	30	45	45
	25	15	15	15	15	20	20	20	25	30		60	55	55	55	55	55	55	65	65	65		25	25	25	25	20	20	20	20	30	35
	25	25	25	20	20	15	20	25	30	40		60	60	60	55	60	60	65	80	80	95		30	25	25	20	20	20	20	25	30	45
	30	30	25	20	20	20	20	20	30	35		60	55	55	55	60	60	65	80	80	90		25	25	25	20	10	15	20	20	35	40
	25	20	20	20	20	20	20	25	40	40		60	55	55	55	55	55	60	85	85	90		20	15	15	15	15	15	20	20	25	30
	30	25	25	15	20	20	20	20	35	40		55	50	55	50	55	55	60	70	75	80		30	25	25	20	20	20	15	25	30	40
	30	20	20	15	15	20	20	25	30	35		60	55	55	55	55	55	55	65	65	65		30	30	25	20	20	20	20	20	30	35
	25	30	25	25	20	20	25	20	40	40		60	55	55	55	55	55	55	65	65	65		25	20	20	20	20	20	20	25	40	40
	35	30	25	20	25	20	20	20	35	45
	25	25	25	20	15	15	15	35	30	35
	30	20	20	15	20	15	15	20	30	40
	30	25	25	15	15	15	20	25	35	35
	30	30	25	20	20	15	20	20	25	35
ave	27.6667	24.6667	23.3333	19	18.3333	18	20	23.3333	32	38		56.5	52.5	53	52	54	55	58.5	71	72	77.5		28	25	24.5	21.5	20	21	22.5	27	36.5	42
sd	3.1997	4.41858	3.08607	3.38062	3.61873	2.53546	2.67261	4.49868	4.55129	4.14039		5.29675	5.40062	5.37484	4.83046	5.67646	5.7735	7.83511	11.7379	10.5935	13.7941		4.83046	5.27046	4.97214	5.29675	6.2361	5.67646	8.24958	12.0646	10.2875	9.48683
Figure S4B
	2kHz	4kHz	6kHz	8kHz	10kHz	12kHz	16kHz	20kHz	26kHz	32kHz		2kHz	4kHz	6kHz	8kHz	10kHz	12kHz	16kHz	20kHz	26kHz	32kHz		2kHz	4kHz	6kHz	8kHz	10kHz	12kHz	16kHz	20kHz	26kHz	32kHz
KO before	30	25	20	20	20	20	20	25	35	40	KO-20min	55	55	55	50	50	50	70	75	85	85	KO-15days	40	40	40	40	40	40	45	60	65	70
dB SPL	25	30	30	25	25	25	25	25	35	40		50	45	45	45	45	50	50	70	75	80		40	35	35	35	40	40	45	55	60	70
	30	25	20	15	15	20	20	25	40	40		50	50	50	60	50	55	70	75	75	80		40	40	40	40	40	40	45	65	65	70
	30	20	20	20	15	20	20	30	40	50		50	55	50	50	50	50	75	85	80	80		35	35	35	35	35	40	45	55	60	65
	25	25	20	15	20	20	20	30	35	45		50	50	50	50	50	50	60	65	70	80		40	35	35	30	30	30	35	40	55	60
	30	25	25	20	20	20	20	25	35	40		50	50	50	50	60	60	60	80	80	80		45	40	40	40	45	50	50	70	75	75
	30	25	25	25	25	25	25	30	45	45		45	45	45	45	50	50	55	80	70	80		40	35	35	35	35	40	40	55	60	65
	30	25	25	25	25	25	25	30	40	45		65	60	60	60	60	60	70	70	80	95		45	40	40	40	40	40	50	70	70	75
	25	20	20	25	15	25	25	25	45	45
	30	25	25	25	25	20	25	25	40	40
	35	25	25	25	20	20	20	30	35	40
	30	25	25	20	20	15	30	35	35	45
	25	30	30	20	10	20	25	30	45	40
	35	30	25	25	25	25	25	30	50	55
	20	25	20	20	20	15	15	20	20	35
ave	28.6667	25.3333	23.6667	21.6667	20	21	22.6667	27.6667	38.3333	43		51.875	51.25	50.625	51.25	51.875	53.125	63.75	75	76.875	82.5		40.625	37.5	37.5	36.875	38.125	40	44.375	58.75	63.75	68.75
sd	3.99404	2.96808	3.51866	3.61873	4.6291	3.38062	3.71612	3.71612	6.98638	4.92805		5.93867	5.17549	4.95516	5.82482	5.3033	4.58063	8.76275	6.54654	5.3033	5.34522		3.20435	2.67261	2.67261	3.72012	4.58063	5.34522	4.95516	9.91031	6.4087	5.17549
Figure S4C
	2kHz	4kHz	6kHz	8kHz	10kHz	12kHz	16kHz	20kHz	26kHz	32kHz		2kHz	4kHz	6kHz	8kHz	10kHz	12kHz	16kHz	20kHz	26kHz	32kHz
TTS WT	25	25	25	25	30	35	45	60	45	50	TTS KO	25	30	35	30	30	30	50	50	50	45
dB SPL	25	25	25	30	35	40	45	50	50	40		25	15	15	20	20	25	25	45	40	40
	20	15	15	20	30	25	20	25	15	15		20	25	30	45	35	35	50	50	35	40
	40	40	40	40	40	40	35	45	40	35		20	35	30	30	35	30	55	55	40	30
	30	35	35	35	40	40	50	55	50	55		25	25	30	35	30	30	40	35	35	35
	30	25	30	35	40	40	45	60	50	55		20	25	25	30	40	40	40	55	45	40
	35	35	35	35	35	35	40	60	45	50		15	20	20	20	25	25	30	50	25	35
	25	25	30	35	35	35	40	50	40	40		35	35	35	35	35	35	45	40	40	50
	30	35	35	40	40	40	35	40	35	30
	35	25	30	30	35	35	30	30	25	25
ave	29.5	28.5	30	32.5	36	36.5	38.5	47.5	39.5	39.5		23.125	26.25	27.5	30.625	31.25	31.25	41.875	47.5	38.75	39.375
sd	5.98609	7.47217	7.07107	6.34648	3.94405	4.74342	8.83491	12.5277	11.6548	13.4268		5.93867	6.94365	7.07107	8.2104	6.4087	5.17549	10.3294	7.07107	7.44024	6.23212
p wt vs ko
Figure S4D
	2kHz	4kHz	6kHz	8kHz	10kHz	12kHz	16kHz	20kHz	26kHz	32kHz		2kHz	4kHz	6kHz	8kHz	10kHz	12kHz	16kHz	20kHz	26kHz	32kHz
PTS WT	10	10	10	10	15	15	25	40	30	30	PTS KO	15	15	20	20	20	20	25	35	30	30
dB SPL	5	0	0	0	0	0	0	0	10	0		5	5	5	10	15	15	20	20	10	15
	0	0	0	0	10	10	5	10	10	5		10	15	20	25	25	25	25	40	35	30
	5	10	10	10	5	5	0	0	5	5		10	15	15	15	20	20	25	30	20	25
	0	0	0	0	0	0	5	0	0	5		15	10	15	10	10	10	15	15	20	20
	-5	-5	0	0	-10	-5	0	0	5	5		15	15	15	20	25	30	30	45	40	35
	-5	-5	-5	-5	-5	-5	0	-5	-15	-10		10	10	10	10	10	15	10	25	15	20
	0	0	0	5	0	0	-5	5	-5	0		15	15	15	15	15	15	25	40	30	30
	0	10	5	5	5	5	0	-5	0	0
	0	-10	-5	-5	0	0	-5	-10	0	0
ave	1	1	1.5	2	2	2.5	2.5	3.5	4	4		11.875	12.5	14.375	15.625	17.5	18.75	21.875	31.25	25	25.625
sd	4.59468	6.99206	5.29675	5.37484	7.1492	6.34648	8.57969	13.9543	11.7379	10.2198		3.72012	3.77964	4.95516	5.62996	5.97614	6.4087	6.51235	10.6066	10.351	6.78101
p wt vs ko												<0,001	<0,001	<0,001	<0,001	<0,001	<0,001	<0,001	0.002	<0,001	0.002
